# Supplementary material for: Transient structural variations have strong effects on quantitative traits and reproductive isolation in fission yeast
Source: Nat Commun. 2017 Jan 24;8:14061. doi: 10.1038/ncomms14061 (PMC5286201; doi:10.1038/ncomms14061)
Supplement: Supplementary Data 1 — Angeli gene enrichement with all genes that overlap CNVs [file ncomms14061-s1.xlsx]

## Sheet: 0
Supplementary Data
All supplementary Data files are available as an excel file, which is available on figshare here:
https://figshare.com/projects/fission_yeast_structural_variation/15798

## Sheet: 1
Supplementary Data 1. Angeli gene enrichement with all genes that overlap CNVs
Category_Name	External_ID	GeneSet_Name	over_represented/under_represented	List_Frequency	Background_Frequency	Corrected_pvalue	Genes_In_Common/Interacting_Gene_Pair
Gene Features		Relative distance from centromere	Higher	0.596861	0.475463	3.20003e-27	SPAC977.15;SPAPJ695.02;SPAC5H10.13C;SPAC10F6.04;SPAC10F6.07C;SPAC10F6.11C;SPAC10F6.17C;SPAC56E4.02C;SPAC56E4.03;SPAC56E4.05;SPAC56E4.06C;SPAC1420.01C;SPAC1420.03;SPAPB17E12.09;SPAPB17E12.11;SPAPB17E12.12C;SPAC6F6.13C;SPAC6F6.15;SPAC1805.01C;SPAC1805.10;SPAC2E1P3.05C;SPAC31G5.03;SPAC1786.01C;SPAC24C9.02C;SPAC24C9.07C;SPAC24C9.11;SPAC16A10.05C;SPAC16A10.07C;SPAC16A10.08C;SPAC589.03C;SPAC688.09;SPAC…
Gene Expression		Caffeine and Rapamycin induced	Enriched	10.4718066743383 (91/869)	5.60856864654333 (288/5135)	4.02327e-07	SPAC26F1.07;SPAC1039.05C;SPAC2E1P3.05C;SPBC119.03;SPAC2E1P3.04;SPAC26F1.04C;SPAC1039.01;SPBC1683.05;SPAC513.06C;SPAC922.06;SPCC4G3.03;SPAC688.03C;SPAC1F8.04C;SPAC29B12.10C;SPAC1486.01;SPBC354.11C;SPAC869.01;SPBC23G7.10C;SPBC839.17C;SPBC8E4.03;SPAC869.07C;SPBPB21E7.07;SPBC1683.06C;SPBPB2B2.08;SPAC29B12.13;SPAC29B12.14C;SPAC25B8.13C;SPAC29A4.17C;SPBC1683.02;SPCC1223.09;SPAC1039.07C;SPBP4G3.02;SPAC9…
Gene Features		Mitochondria	Enriched	1.26582278481013 (11/869)	0.214216163583252 (11/5135)	3.9328e-06	SPMIT.04;SPMIT.01;SPMIT.09;SPMIT.07;SPMIT.03;SPMIT.11;SPMIT.02;SPMIT.06;SPMIT.10;SPMIT.08;SPMIT.05
Gene Expression		Nitrogen depletion total meiotic genes	Enriched	7.82508630609896 (68/869)	4.05063291139241 (208/5135)	1.43596e-05	SPAC2H10.01;SPAC1039.05C;SPAC2E1P3.04;SPBC1711.01C;SPAC1039.01;SPBC1683.05;SPAC977.16C;SPBC8E4.02C;SPAC186.04C;SPCC417.11C;SPAC922.06;SPAC688.03C;SPAC1565.03;SPAC1F8.04C;SPAC869.01;SPCC1223.03C;SPAPB24D3.03;SPBC839.02;SPBC8E4.03;SPCPB1C11.02;SPBC1683.06C;SPAC29B12.13;SPAC29B12.14C;SPAC31G5.18C;SPAC25B8.13C;SPAC10F6.11C;SPBC1683.02;SPCC1223.09;SPAC589.07C;SPBPB2B2.10C;SPAC1039.07C;SPAC1039.06;SPBP…
Gene Expression		Reproduction module	Enriched	9.3210586881473 (81/869)	5.74488802336904 (295/5135)	0.000913626	SPAC2H10.01;SPAC1039.05C;SPAC2E1P3.04;SPBC1711.01C;SPAC1039.01;SPBC1683.05;SPAC977.16C;SPBC8E4.02C;SPCC417.11C;SPAC922.06;SPAC29A4.12C;SPCC4G3.03;SPAC688.03C;SPAC1565.03;SPAC1F8.04C;SPAC1486.01;SPAC31G5.10;SPAC56E4.06C;SPBC839.02;SPAC869.07C;SPCPB1C11.02;SPBC1683.06C;SPAC29B12.13;SPAC29B12.14C;SPAC31G5.18C;SPAC25B8.13C;SPBC1683.02;SPCC1223.09;SPBC359.06;SPAC589.07C;SPAC1039.07C;SPCC18.09C;SPAC869…
Gene Features		Intron-less genes	Enriched	58.457997698504 (508/869)	51.1587147030185 (2627/5135)	0.000913626	SPCC1223.11;SPAC2H10.01;SPAC1786.02;SPAC29A4.11;SPCC4F11.03C;SPAC1F7.08;SPAC1420.04C;SPBC947.05C;SPBC839.04;SPBC115.02C;SPAC10F6.14C;SPAC3G9.02;SPAC922.05C;SPAC26F1.07;SPAC869.09;SPBC21B10.03C;SPAC10F6.17C;SPAC1486.04C;SPAC186.07C;SPAC25B8.15C;SPCC4G3.08;SPAC29B12.02C;SPAC29B12.06C;SPBP22H7.03;SPAC2E1P3.05C;SPCC364.06;SPAC1B3.06C;SPAC1F7.02C;SPAPB8E5.08;SPCC1739.02C;SPAC10F6.15;SPAC977.11;SPCP25A…
GO Biological Process	GO:0098656	anion transmembrane transport	Enriched	3.79746835443038 (33/869)	1.81110029211295 (93/5135)	0.00340827	SPCC737.09C;SPAC1039.01;SPCC794.06;SPBC8E4.01C;SPAC1F8.01;SPBC359.01;SPBC947.06C;SPAC29B12.10C;SPAC589.06C;SPBC839.11C;SPAC2E12.03C;SPCPB1C11.02;SPCC794.04C;SPBC36.01C;SPAPB24D3.02C;SPCPB1C11.01;SPCPB1C11.03;SPBC36.02C;SPBC1683.01;SPAPB8E5.03;SPBC19F8.06C;SPBC530.15C;SPBPB10D8.01;SPAC1039.09;SPAC869.10C;SPAC869.11;SPAPB17E12.12C;SPCC794.03;SPBC359.03C;SPBC530.10C;SPAC2E1P3.02C;SPBPB2B2.01;SPBC36.…
Gene Expression		Cadmium specific	Enriched	1.84119677790564 (16/869)	0.62317429406037 (32/5135)	0.00340827	SPAC1039.01;SPAC977.16C;SPAC29B12.10C;SPCC1739.06C;SPBC1348.06C;SPBPB2B2.08;SPAC25B8.13C;SPAC869.05C;SPBPB2B2.05;SPCPB1C11.03;SPBPB2B2.06C;SPBPB10D8.01;SPAC1039.10;SPAC5H10.06C;SPBC16D10.06;SPBPB10D8.02C
Gene Expression		Lowly expressed	Enriched	11.277330264672 (98/869)	7.57546251217137 (389/5135)	0.00340827	SPAC1F7.08;SPBC947.05C;SPAC186.07C;SPAC10F6.15;SPAC14C4.08;SPBC115.01C;SPAC186.01;SPBC359.02;SPAC683.03;SPAC31G5.19;SPCC4G3.03;SPAC14C4.03;SPAC3G6.07;SPAC26F1.05;SPAC186.09;SPAC1F8.04C;SPBC23G7.09;SPAC186.06;SPAC29B12.12;SPCC74.09;SPAP8A3.05;SPAC4D7.09;SPBC354.11C;SPAC869.01;SPAC26F1.13C;SPBC23G7.10C;SPBC21D10.08C;SPAC186.08C;SPAC31G5.06;SPCC4G3.16;SPAC869.07C;SPAC186.05C;SPCC622.04;SPBC1348.06C;…
Protein Features		Fold Index	Higher	0.128431	0.105565	0.00377231	SPAC977.15;SPAPJ695.02;SPAC5H10.13C;SPAC10F6.04;SPAC10F6.07C;SPAC10F6.11C;SPAC10F6.17C;SPAC56E4.02C;SPAC56E4.03;SPAC56E4.05;SPAC56E4.06C;SPAC1420.01C;SPAC1420.03;SPAPB17E12.09;SPAPB17E12.11;SPAPB17E12.12C;SPAC6F6.13C;SPAC6F6.15;SPAC1805.01C;SPAC1805.10;SPAC2E1P3.05C;SPAC31G5.03;SPAC1786.01C;SPAC24C9.02C;SPAC24C9.07C;SPAC24C9.11;SPAC16A10.05C;SPAC16A10.07C;SPAC16A10.08C;SPAC589.03C;SPAC688.09;SPAC…
Protein Domains (Pfam)	PF03595	C4-dicarboxylate transporter/malic acid transport protein	Enriched	0.690448791714614 (6/869)	0.116845180136319 (6/5135)	0.00452994	SPCC794.06;SPBPB10D8.07C;SPAPB8E5.03;SPBPB10D8.06C;SPBPB10D8.04C;SPBPB10D8.05C
GO Biological Process	GO:0034220	ion transmembrane transport	Enriched	6.09896432681243 (53/869)	3.52482960077897 (181/5135)	0.0050987	SPAC1F7.08;SPBC947.05C;SPCC737.09C;SPAC11E3.07;SPAC1039.01;SPAC1F7.03;SPCC794.06;SPBC8E4.01C;SPAC1F8.01;SPMIT.09;SPBC359.01;SPBC947.06C;SPAC29B12.10C;SPMIT.07;SPAC589.06C;SPAPB1A11.01;SPBC839.11C;SPAC1F7.07C;SPAC2E12.03C;SPBC1709.10C;SPCPB1C11.02;SPCC794.04C;SPBC36.01C;SPAC977.14C;SPAPB24D3.02C;SPCPB1C11.01;SPCPB1C11.03;SPBC36.02C;SPBC1683.01;SPAPB8E5.03;SPCC1884.02;SPBC19F8.06C;SPBC1683.09C;SPBC…
GO Biological Process	GO:0055085	transmembrane transport	Enriched	9.78135788262371 (85/869)	6.44595910418695 (331/5135)	0.0050987	SPAC1F7.08;SPBC947.05C;SPAC922.05C;SPCC737.09C;SPCC1529.01;SPAC11E3.07;SPAC1039.01;SPBC1683.05;SPAC1F7.03;SPAC589.04;SPCC794.06;SPBC8E4.01C;SPCC1235.14;SPAC1F8.01;SPMIT.09;SPBC359.01;SPBC947.06C;SPAC29B12.10C;SPCC553.03;SPAC29B12.12;SPMIT.07;SPBPB8B6.02C;SPAC589.06C;SPAPB1A11.01;SPBC839.11C;SPAC1F7.07C;SPAC3G6.08;SPAC2E12.03C;SPBC1709.10C;SPCPB1C11.02;SPCC794.04C;SPBC36.01C;SPAC29B12.14C;SPCC553.…
Protein Features		Glycine	Higher	0.0536567	0.0503983	0.0072218	SPAC977.15;SPAPJ695.02;SPAC5H10.13C;SPAC10F6.04;SPAC10F6.07C;SPAC10F6.11C;SPAC10F6.17C;SPAC56E4.02C;SPAC56E4.03;SPAC56E4.05;SPAC56E4.06C;SPAC1420.01C;SPAC1420.03;SPAPB17E12.09;SPAPB17E12.11;SPAPB17E12.12C;SPAC6F6.13C;SPAC6F6.15;SPAC1805.01C;SPAC1805.10;SPAC2E1P3.05C;SPAC31G5.03;SPAC1786.01C;SPAC24C9.02C;SPAC24C9.07C;SPAC24C9.11;SPAC16A10.05C;SPAC16A10.07C;SPAC16A10.08C;SPAC589.03C;SPAC688.09;SPAC…
Gene Expression		Repressed usp102 mutant	Enriched	1.72612197928654 (15/869)	0.603700097370984 (31/5135)	0.00754975	SPAC2E1P3.05C;SPAC1039.01;SPAC1B3.01C;SPBC1683.02;SPBP4G3.02;SPAC922.04;SPBC23G7.13C;SPCC297.04C;SPAC25B8.15C;SPAC750.08C;SPBPB21E7.09;SPBC359.03C;SPCC794.12C;SPAC1039.02;SPAC977.10
Protein Features		Isoleucine	Higher	0.064414	0.0609191	0.00759516	SPAC977.15;SPAPJ695.02;SPAC5H10.13C;SPAC10F6.04;SPAC10F6.07C;SPAC10F6.11C;SPAC10F6.17C;SPAC56E4.02C;SPAC56E4.03;SPAC56E4.05;SPAC56E4.06C;SPAC1420.01C;SPAC1420.03;SPAPB17E12.09;SPAPB17E12.11;SPAPB17E12.12C;SPAC6F6.13C;SPAC6F6.15;SPAC1805.01C;SPAC1805.10;SPAC2E1P3.05C;SPAC31G5.03;SPAC1786.01C;SPAC24C9.02C;SPAC24C9.07C;SPAC24C9.11;SPAC16A10.05C;SPAC16A10.07C;SPAC16A10.08C;SPAC589.03C;SPAC688.09;SPAC…
Gene Features		Chromosome 1	Enriched	51.668584579977 (449/869)	45.4527750730282 (2334/5135)	0.00823478	SPAC2H10.01;SPAC1786.02;SPAC688.16;SPAC29A4.11;SPAC1F7.08;SPAC922.05C;SPAC26F1.07;SPAC186.07C;SPAC11E3.10;SPAC1039.05C;SPAC29B12.02C;SPAC2E1P3.05C;SPAPB8E5.10;SPAC1B3.06C;SPAPB8E5.08;SPAPB17E12.06;SPAC10F6.15;SPAC977.11;SPAC29A4.03C;SPAC2E1P3.04;SPAPB24D3.04C;SPAP8A3.06;SPAC10F6.07C;SPAC25B8.17;SPAC26F1.04C;SPAC11E3.07;SPAC1805.04;SPAC1039.01;SPAC4D7.15;SPAC1805.06C;SPAC24C9.03;SPAC1F7.03;SPAC22E…
Gene Features		Abs. distance from telomere	Lower	1.01643e+06	1.34263e+06	5.33368e-41	SPAC977.15;SPAPJ695.02;SPAC5H10.13C;SPAC10F6.04;SPAC10F6.07C;SPAC10F6.11C;SPAC10F6.17C;SPAC56E4.02C;SPAC56E4.03;SPAC56E4.05;SPAC56E4.06C;SPAC1420.01C;SPAC1420.03;SPAPB17E12.09;SPAPB17E12.11;SPAPB17E12.12C;SPAC6F6.13C;SPAC6F6.15;SPAC1805.01C;SPAC1805.10;SPAC2E1P3.05C;SPAC31G5.03;SPAC1786.01C;SPAC24C9.02C;SPAC24C9.07C;SPAC24C9.11;SPAC16A10.05C;SPAC16A10.07C;SPAC16A10.08C;SPAC589.03C;SPAC688.09;SPAC…
Gene Features		Relative distance from telomere	Lower	0.403139	0.524537	3.20003e-27	SPAC977.15;SPAPJ695.02;SPAC5H10.13C;SPAC10F6.04;SPAC10F6.07C;SPAC10F6.11C;SPAC10F6.17C;SPAC56E4.02C;SPAC56E4.03;SPAC56E4.05;SPAC56E4.06C;SPAC1420.01C;SPAC1420.03;SPAPB17E12.09;SPAPB17E12.11;SPAPB17E12.12C;SPAC6F6.13C;SPAC6F6.15;SPAC1805.01C;SPAC1805.10;SPAC2E1P3.05C;SPAC31G5.03;SPAC1786.01C;SPAC24C9.02C;SPAC24C9.07C;SPAC24C9.11;SPAC16A10.05C;SPAC16A10.07C;SPAC16A10.08C;SPAC589.03C;SPAC688.09;SPAC…
Gene Features		Chromosome 2	Underrepresented	27.1576524741082 (236/869)	36.4167478091529 (1870/5135)	4.02327e-07	SPBC839.04;SPBC947.05C;SPBC19C2.10;SPBC21B10.03C;SPBP22H7.03;SPBP22H7.08;SPBC119.03;SPBPB8B6.04C;SPBC354.12;SPBC1711.01C;SPBPB2B2.07C;SPBC19C2.01;SPBC947.10;SPBC1683.05;SPBC19C2.13C;SPBPB21E7.10;SPBC19C2.09;SPBP22H7.05C;SPBC947.08C;SPBC115.01C;SPBC8E4.01C;SPBC530.11C;SPBC19F8.05;SPBC36.07;SPBC119.16C;SPBC32H8.15;SPBC8E4.02C;SPBC1348.07;SPBC359.02;SPBC25H2.13C;SPBC359.01;SPBC947.06C;SPBC119.17;SPB…
Transcript Features		Relative Pol II occupancy	Lower	1.24826	1.35889	1.79923e-05	SPAC977.15;SPAC5H10.13C;SPAC10F6.04;SPAC10F6.07C;SPAC10F6.11C;SPAC10F6.17C;SPAC56E4.02C;SPAC56E4.03;SPAC56E4.05;SPAC56E4.06C;SPAC1420.01C;SPAC1420.03;SPAPB17E12.09;SPAPB17E12.11;SPAPB17E12.12C;SPAC6F6.13C;SPAC6F6.15;SPAC1805.01C;SPAC1805.10;SPAC2E1P3.05C;SPAC31G5.03;SPAC1786.01C;SPAC24C9.02C;SPAC24C9.07C;SPAC24C9.11;SPAC16A10.05C;SPAC16A10.07C;SPAC16A10.08C;SPAC589.03C;SPAC688.09;SPAC3G9.08;SPAC3…
Phenotypes (FYPO)	FYPO:0003037	abnormal cell phenotype	Underrepresented	35.4430379746835 (308/869)	43.8169425511198 (2250/5135)	3.50957e-05	SPAC2H10.01;SPCC18.12C;SPCC4F11.03C;SPBC19C2.10;SPAC1039.05C;SPCC364.06;SPBP22H7.03;SPCC737.09C;SPCC1739.02C;SPAPB17E12.06;SPBP22H7.08;SPAC29A4.03C;SPAP8A3.06;SPAC1805.04;SPBC19C2.01;SPBC947.10;SPAC1F7.03;SPBC19C2.13C;SPBC19C2.09;SPCC16C4.08C;SPAC14C4.08;SPAC3G9.09C;SPAC589.04;SPBC947.08C;SPBC115.01C;SPAC6F6.17;SPCC1620.05;SPCC1235.14;SPBC19F8.05;SPBC36.07;SPCC553.08C;SPAC16A10.05C;SPAC11E3.11C;S…
Protein Features		Nitrogen content	Lower	1.35378	1.36813	5.01967e-05	SPAC977.15;SPAPJ695.02;SPAC5H10.13C;SPAC10F6.04;SPAC10F6.07C;SPAC10F6.11C;SPAC10F6.17C;SPAC56E4.02C;SPAC56E4.03;SPAC56E4.05;SPAC56E4.06C;SPAC1420.01C;SPAC1420.03;SPAPB17E12.09;SPAPB17E12.11;SPAPB17E12.12C;SPAC6F6.13C;SPAC6F6.15;SPAC1805.01C;SPAC1805.10;SPAC2E1P3.05C;SPAC31G5.03;SPAC1786.01C;SPAC24C9.02C;SPAC24C9.07C;SPAC24C9.11;SPAC16A10.05C;SPAC16A10.07C;SPAC16A10.08C;SPAC589.03C;SPAC688.09;SPAC…
Phenotypes (FYPO)	FYPO:0000316	inviable after spore germination	Underrepresented	10.126582278481 (88/869)	15.6572541382668 (804/5135)	0.0002489	SPCC18.12C;SPBP22H7.03;SPAC11E3.07;SPBC19C2.01;SPAC24C9.03;SPAC22E12.17C;SPAC4D7.12C;SPCC16C4.08C;SPBC115.01C;SPBC359.02;SPAC29A4.04C;SPBC25H2.13C;SPAC19D5.04;SPBC1709.08;SPCC737.08;SPAC26F1.13C;SPAC26F1.03;SPAPB17E12.11;SPAC25B8.16;SPBC947.07;SPCC1620.10;SPAC14C4.02C;SPBC947.12;SPCC553.09C;SPAC56E4.04C;SPBC119.09C;SPAC56E4.02C;SPBC577.09;SPAC3G6.10C;SPBC577.10;SPAC3G9.10C;SPAC1006.08;SPAC1786.03…
Protein Features		Arginine	Lower	0.0478622	0.0513618	0.000257331	SPAC977.15;SPAPJ695.02;SPAC5H10.13C;SPAC10F6.04;SPAC10F6.07C;SPAC10F6.11C;SPAC10F6.17C;SPAC56E4.02C;SPAC56E4.03;SPAC56E4.05;SPAC56E4.06C;SPAC1420.01C;SPAC1420.03;SPAPB17E12.09;SPAPB17E12.11;SPAPB17E12.12C;SPAC6F6.13C;SPAC6F6.15;SPAC1805.01C;SPAC1805.10;SPAC2E1P3.05C;SPAC31G5.03;SPAC1786.01C;SPAC24C9.02C;SPAC24C9.07C;SPAC24C9.11;SPAC16A10.05C;SPAC16A10.07C;SPAC16A10.08C;SPAC589.03C;SPAC688.09;SPAC…
Phenotypes (FYPO)	FYPO:0004638	abnormal cellular physical quality phenotype	Underrepresented	32.7963176064442 (285/869)	40.4284323271665 (2076/5135)	0.000257331	SPAC2H10.01;SPCC18.12C;SPCC4F11.03C;SPBC19C2.10;SPAC1039.05C;SPCC364.06;SPBP22H7.03;SPCC737.09C;SPCC1739.02C;SPBP22H7.08;SPAC29A4.03C;SPAP8A3.06;SPAC1805.04;SPBC19C2.01;SPBC947.10;SPAC1F7.03;SPBC19C2.13C;SPCC16C4.08C;SPAC3G9.09C;SPAC589.04;SPBC947.08C;SPBC115.01C;SPAC6F6.17;SPCC1620.05;SPBC19F8.05;SPAC688.10;SPBC36.07;SPCC553.08C;SPCC736.02;SPAC16A10.05C;SPCC4F11.02;SPAC1F7.01C;SPAC31G5.19;SPCC41…
Phenotypes (FYPO)	FYPO:0000628	abnormal cellular process	Underrepresented	22.7848101265823 (198/869)	29.7370983446933 (1527/5135)	0.000328507	SPCC18.12C;SPAC1039.05C;SPCC364.06;SPCC737.09C;SPAPB17E12.06;SPBP22H7.08;SPAP8A3.06;SPAC1805.04;SPBC19C2.01;SPBC947.10;SPBC19C2.13C;SPBC19C2.09;SPCC16C4.08C;SPAC14C4.08;SPAC3G9.09C;SPBC947.08C;SPAC6F6.17;SPCC1235.14;SPBC36.07;SPCC553.08C;SPAC16A10.05C;SPAC11E3.11C;SPCC4F11.02;SPAC1F7.01C;SPAC31G5.19;SPAC29A4.04C;SPAC14C4.03;SPBC25H2.13C;SPAC19D5.04;SPAC3G9.05;SPBC23G7.09;SPAC14C4.05C;SPAC4D7.03;S…
Phenotypes (FYPO)	FYPO:0001985	abnormal phenotype	Underrepresented	47.0655926352129 (409/869)	54.761441090555 (2812/5135)	0.000328507	SPAC2H10.01;SPCC18.12C;SPCC4F11.03C;SPBC947.05C;SPBC19C2.10;SPAC1039.05C;SPAC2E1P3.05C;SPCC364.06;SPBP22H7.03;SPCC737.09C;SPCC1739.02C;SPAPB17E12.06;SPBP22H7.08;SPAC29A4.03C;SPBC119.03;SPAC2E1P3.04;SPAPB24D3.04C;SPAP8A3.06;SPAC1805.04;SPBC19C2.01;SPBC947.10;SPBC1683.05;SPCC553.04;SPAC1F7.03;SPBC19C2.13C;SPBC19C2.09;SPCC16C4.08C;SPAC14C4.08;SPAC3G9.09C;SPAC589.04;SPBC947.08C;SPBC115.01C;SPAC6F6.17…
GO Biological Process	GO:0071840	cellular component organization or biogenesis	Underrepresented	26.4672036823936 (230/869)	33.5345666991237 (1722/5135)	0.000468569	SPCC18.12C;SPAC1039.05C;SPAC29B12.02C;SPCC364.06;SPBP22H7.03;SPCC1739.02C;SPAPB17E12.06;SPBP22H7.08;SPAC29A4.03C;SPBC19C2.01;SPCC18.14C;SPCC553.04;SPAC1F7.03;SPAC22E12.17C;SPBP22H7.05C;SPCC16C4.08C;SPAC589.04;SPBC947.08C;SPBC115.01C;SPAC6F6.17;SPCC1620.05;SPAC688.10;SPCC553.08C;SPAC16A10.05C;SPAC11E3.11C;SPAC1F7.01C;SPAC31G5.19;SPAC29A4.04C;SPAC14C4.03;SPBC25H2.13C;SPAC24C9.02C;SPAC2H10.02C;SPAC3…
Phenotypes (FYPO)	FYPO:0000005	abnormal cell morphology	Underrepresented	24.6260069044879 (214/869)	31.4508276533593 (1615/5135)	0.000655967	SPAC2H10.01;SPCC18.12C;SPCC4F11.03C;SPBC19C2.10;SPAC1039.05C;SPCC364.06;SPBP22H7.03;SPCC1739.02C;SPBP22H7.08;SPAC29A4.03C;SPAP8A3.06;SPBC19C2.01;SPBC19C2.13C;SPCC16C4.08C;SPAC3G9.09C;SPAC589.04;SPBC947.08C;SPBC115.01C;SPCC1620.05;SPBC19F8.05;SPBC36.07;SPCC553.08C;SPAC16A10.05C;SPAC1F7.01C;SPAC31G5.19;SPAC29A4.04C;SPBC25H2.13C;SPAC19D5.04;SPAC3G9.05;SPBC119.17;SPBC839.05C;SPAC4D7.03;SPCC297.03;SPB…
Phenotypes (FYPO)	FYPO:0001489	inviable vegetative cell	Underrepresented	19.5627157652474 (170/869)	25.9591041869523 (1333/5135)	0.000655967	SPCC18.12C;SPCC364.06;SPBP22H7.03;SPCC1739.02C;SPAPB17E12.06;SPAC29A4.03C;SPAP8A3.06;SPAC11E3.07;SPAC1805.04;SPBC19C2.01;SPAC24C9.03;SPAC22E12.17C;SPAC4D7.12C;SPCC16C4.08C;SPAC589.04;SPBC115.01C;SPCC1620.05;SPBC19F8.05;SPBC359.02;SPAC29A4.04C;SPBC25H2.13C;SPAC19D5.04;SPBC119.17;SPBC1709.08;SPCC297.03;SPCC737.08;SPAC26F1.13C;SPAC10F6.09C;SPAC26F1.03;SPAC31G5.08;SPAPB17E12.11;SPCC1223.08C;SPAC25B8.…
Phenotypes (FYPO)	FYPO:0000011	abnormal cell cycle	Underrepresented	14.3843498273878 (125/869)	20.1168451801363 (1033/5135)	0.000795736	SPCC18.12C;SPAC1039.05C;SPCC364.06;SPAPB17E12.06;SPAC1805.04;SPBC19C2.01;SPCC16C4.08C;SPAC14C4.08;SPBC947.08C;SPBC36.07;SPAC31G5.19;SPAC29A4.04C;SPAC14C4.03;SPBC25H2.13C;SPAC19D5.04;SPAC3G9.05;SPAC14C4.05C;SPAC4D7.03;SPCC297.03;SPBC577.15C;SPAC31G5.11;SPAC10F6.09C;SPAC3G9.07C;SPCC1223.08C;SPAC25B8.16;SPAC4D7.07C;SPAC3G6.02;SPAC4D7.13;SPAC29B12.04;SPAC29A4.18;SPAC1805.08;SPAC16A10.07C;SPCC4G3.11;S…
Phenotypes (FYPO)	FYPO:0002057	cell population viability	Underrepresented	92.5201380897583 (804/869)	95.715676728335 (4915/5135)	0.000795736	SPAC2H10.01;SPCC18.12C;SPAC1786.02;SPAC29A4.11;SPCC4F11.03C;SPAC1F7.08;SPBC839.04;SPBC947.05C;SPBC19C2.10;SPAC922.05C;SPAC26F1.07;SPBC21B10.03C;SPAC186.07C;SPAC11E3.10;SPAC1039.05C;SPAC29B12.02C;SPAC2E1P3.05C;SPCC364.06;SPBP22H7.03;SPAPB8E5.10;SPAC1B3.06C;SPCC737.09C;SPAPB8E5.08;SPCC1739.02C;SPAC10F6.15;SPAC977.11;SPBP22H7.08;SPAC29A4.03C;SPBC119.03;SPAC2E1P3.04;SPCC1529.01;SPBPB8B6.04C;SPCC1223.…
Gene Features		Intron-containing genes	Underrepresented	41.542002301496 (361/869)	48.8412852969815 (2508/5135)	0.000913626	SPAPB17E12.13;SPCC18.12C;SPBC359.04C;SPCC1620.09C;SPCC1739.01;SPAC688.16;SPBC19C2.10;SPAC11E3.10;SPAC1250.05;SPAC1039.05C;SPCC794.07;SPAPB8E5.10;SPCC737.09C;SPAPB17E12.06;SPBC530.04;SPBP22H7.08;SPAC11E3.02C;SPBPB21E7.02C;SPAC29A4.03C;SPCC18.19C;SPCC1529.01;SPAC14C4.06C;SPAC1B3.02C;SPBPB8B6.04C;SPAC22E12.16C;SPCC1223.10C;SPBC19C2.15C;SPBC354.12;SPAC1805.15C;SPAPB17E12.02;SPAC1805.04;SPBPB2B2.07C;S…
Phenotypes (FYPO)	FYPO:0000114	cellular process phenotype	Underrepresented	27.0425776754891 (235/869)	33.8461538461538 (1738/5135)	0.000913626	SPCC18.12C;SPBC19C2.10;SPAC1039.05C;SPCC364.06;SPCC737.09C;SPAPB17E12.06;SPBP22H7.08;SPAP8A3.06;SPAC1805.04;SPBC19C2.01;SPBC947.10;SPAC1F7.03;SPBC19C2.13C;SPBC19C2.09;SPCC16C4.08C;SPAC14C4.08;SPAC3G9.09C;SPBC947.08C;SPAC6F6.17;SPCC1235.14;SPAC688.10;SPBC36.07;SPCC553.08C;SPAC16A10.05C;SPAC11E3.11C;SPCC4F11.02;SPAC1F7.01C;SPAC31G5.19;SPAC29A4.04C;SPAC14C4.03;SPBC25H2.13C;SPAC19D5.04;SPCC4B3.02C;SP…
Phenotypes (FYPO)	FYPO:0000049	inviable cell	Underrepresented	22.439585730725 (195/869)	28.8607594936709 (1482/5135)	0.00102392	SPCC18.12C;SPCC364.06;SPBP22H7.03;SPCC1739.02C;SPAPB17E12.06;SPAC29A4.03C;SPAP8A3.06;SPAC11E3.07;SPAC1805.04;SPBC19C2.01;SPCC18.14C;SPAC24C9.03;SPAC1F7.03;SPAC22E12.17C;SPAC4D7.12C;SPCC16C4.08C;SPAC3G9.09C;SPAC589.04;SPBC115.01C;SPCC1620.05;SPCC74.01;SPBC19F8.05;SPAC16A10.05C;SPBC359.02;SPAC29A4.04C;SPBC25H2.13C;SPAC19D5.04;SPBC119.17;SPBC1709.08;SPCC297.03;SPAC4D7.09;SPCC737.08;SPAC26F1.13C;SPCC…
Protein Features		Homo sapiens orthologs	Underrepresented	59.2635212888377 (515/869)	66.095423563778 (3394/5135)	0.00120693	SPCC18.12C;SPAC1786.02;SPAC688.16;SPAC29A4.11;SPBC839.04;SPBC947.05C;SPBC19C2.10;SPBC21B10.03C;SPAC29B12.02C;SPCC364.06;SPCC737.09C;SPCC1739.02C;SPBP22H7.08;SPAC29A4.03C;SPBC119.03;SPAC2E1P3.04;SPCC1223.10C;SPBC354.12;SPAP8A3.06;SPAC25B8.17;SPAC26F1.04C;SPAC11E3.07;SPAC1805.04;SPBC19C2.01;SPCC18.14C;SPAC1805.06C;SPCC553.04;SPAC24C9.03;SPBC19C2.13C;SPAC22E12.17C;SPAC4D7.12C;SPBC19C2.09;SPCC16C4.08…
Phenotypes (FYPO)	FYPO:0002430	inviable after spore germination, multiple cell divisions	Underrepresented	1.84119677790564 (16/869)	4.53748782862707 (233/5135)	0.0017585	SPCC16C4.08C;SPBC115.01C;SPAC25B8.16;SPBC947.12;SPAC3G6.10C;SPAC24C9.06C;SPBC19C2.08;SPCC1620.01C;SPBC119.11C;SPBC36.05C;SPBC19C2.05;SPAC31G5.13;SPCC290.03C;SPAC6F6.16C;SPBC19F8.07;SPAC25B8.14
Phenotypes (FYPO)	FYPO:0000002	cell phenotype	Underrepresented	91.8296892980437 (798/869)	95.0535540408958 (4881/5135)	0.00177404	SPAC2H10.01;SPCC18.12C;SPAC1786.02;SPAC29A4.11;SPCC4F11.03C;SPAC1F7.08;SPBC839.04;SPBC947.05C;SPBC19C2.10;SPAC922.05C;SPAC26F1.07;SPBC21B10.03C;SPAC186.07C;SPAC11E3.10;SPAC1039.05C;SPAC29B12.02C;SPAC2E1P3.05C;SPCC364.06;SPBP22H7.03;SPAPB8E5.10;SPAC1B3.06C;SPCC737.09C;SPAPB8E5.08;SPCC1739.02C;SPAPB17E12.06;SPAC10F6.15;SPAC977.11;SPBP22H7.08;SPAC29A4.03C;SPBC119.03;SPAC2E1P3.04;SPCC1529.01;SPBPB8B6…
Phenotypes (FYPO)	FYPO:0000136	cellular physical quality phenotype	Underrepresented	91.5995397008055 (796/869)	94.8588120740019 (4871/5135)	0.00177404	SPAC2H10.01;SPCC18.12C;SPAC1786.02;SPAC29A4.11;SPCC4F11.03C;SPAC1F7.08;SPBC839.04;SPBC947.05C;SPBC19C2.10;SPAC922.05C;SPAC26F1.07;SPBC21B10.03C;SPAC186.07C;SPAC11E3.10;SPAC1039.05C;SPAC29B12.02C;SPAC2E1P3.05C;SPCC364.06;SPBP22H7.03;SPAPB8E5.10;SPAC1B3.06C;SPCC737.09C;SPAPB8E5.08;SPCC1739.02C;SPAPB17E12.06;SPAC10F6.15;SPAC977.11;SPBP22H7.08;SPAC29A4.03C;SPBC119.03;SPAC2E1P3.04;SPCC1529.01;SPBPB8B6…
Phenotypes (FYPO)	FYPO:0000631	cell cycle phenotype	Underrepresented	14.9597238204833 (130/869)	20.4284323271665 (1049/5135)	0.00184924	SPCC18.12C;SPAC1039.05C;SPCC364.06;SPAPB17E12.06;SPAC1805.04;SPBC19C2.01;SPCC16C4.08C;SPAC14C4.08;SPAC3G9.09C;SPBC947.08C;SPAC688.10;SPBC36.07;SPAC31G5.19;SPAC29A4.04C;SPAC14C4.03;SPBC25H2.13C;SPAC19D5.04;SPAC3G9.05;SPAC14C4.05C;SPAC4D7.03;SPCC297.03;SPBC577.15C;SPAC31G5.11;SPAC10F6.09C;SPAC3G9.07C;SPCC1223.08C;SPBC839.17C;SPAC25B8.16;SPAC4D7.07C;SPAC3G6.02;SPAC4D7.13;SPAC29B12.04;SPAC29A4.18;SPA…
Phenotypes (FYPO)	FYPO:0000059	abnormal mitotic cell cycle	Underrepresented	11.3924050632911 (99/869)	16.2999026290166 (837/5135)	0.00271775	SPCC18.12C;SPCC364.06;SPAPB17E12.06;SPAC1805.04;SPBC19C2.01;SPCC16C4.08C;SPBC947.08C;SPBC36.07;SPAC31G5.19;SPAC29A4.04C;SPBC25H2.13C;SPAC19D5.04;SPAC3G9.05;SPAC14C4.05C;SPAC4D7.03;SPCC297.03;SPBC577.15C;SPAC10F6.09C;SPCC1223.08C;SPAC25B8.16;SPAC4D7.07C;SPAC3G6.02;SPAC4D7.13;SPAC29B12.04;SPAC29A4.18;SPAC1805.08;SPAC16A10.07C;SPCC4G3.11;SPAC14C4.02C;SPBC947.12;SPCC553.09C;SPAC56E4.04C;SPAC11E3.08C;…
Phenotypes (FYPO)	FYPO:0002061	inviable vegetative cell population	Underrepresented	21.9792865362486 (191/869)	27.9844206426485 (1437/5135)	0.00310319	SPAC2H10.01;SPCC18.12C;SPAC1786.02;SPCC364.06;SPBP22H7.03;SPCC1739.02C;SPAC29A4.03C;SPAP8A3.06;SPAC11E3.07;SPBC19C2.01;SPCC18.14C;SPAC24C9.03;SPAC1F7.03;SPAC22E12.17C;SPAC4D7.12C;SPCC16C4.08C;SPAC3G9.09C;SPAC589.04;SPBC115.01C;SPCC1620.05;SPCC74.01;SPBC19F8.05;SPBC359.02;SPAC29A4.04C;SPAC14C4.03;SPBC25H2.13C;SPAC19D5.04;SPAC29B12.10C;SPBC119.17;SPAC14C4.05C;SPBC1709.08;SPCC297.03;SPAC4D7.09;SPCC7…
Phenotypes (FYPO)	FYPO:0002059	inviable cell population	Underrepresented	22.2094361334868 (193/869)	28.1986368062317 (1448/5135)	0.00315981	SPAC2H10.01;SPCC18.12C;SPAC1786.02;SPCC364.06;SPBP22H7.03;SPCC1739.02C;SPAC29A4.03C;SPAP8A3.06;SPAC11E3.07;SPBC19C2.01;SPCC18.14C;SPAC24C9.03;SPAC1F7.03;SPAC22E12.17C;SPAC4D7.12C;SPCC16C4.08C;SPAC3G9.09C;SPAC589.04;SPBC115.01C;SPCC1620.05;SPCC74.01;SPBC19F8.05;SPBC359.02;SPAC29A4.04C;SPAC14C4.03;SPBC25H2.13C;SPAC19D5.04;SPAC29B12.10C;SPBC119.17;SPAC14C4.05C;SPBC1709.08;SPCC297.03;SPAC4D7.09;SPCC7…
Phenotypes (FYPO)	FYPO:0001118	abnormal vegetative cell morphology	Underrepresented	15.9953970080552 (139/869)	21.3242453748783 (1095/5135)	0.00377231	SPAC2H10.01;SPCC18.12C;SPBC19C2.10;SPAC1039.05C;SPCC364.06;SPBP22H7.03;SPBP22H7.08;SPAP8A3.06;SPBC19C2.01;SPCC16C4.08C;SPBC947.08C;SPBC115.01C;SPBC36.07;SPCC553.08C;SPAC16A10.05C;SPAC1F7.01C;SPAC31G5.19;SPAC29A4.04C;SPBC25H2.13C;SPAC19D5.04;SPAC3G9.05;SPAC4D7.03;SPCC297.03;SPBC354.13;SPBC577.15C;SPAC589.12;SPCC794.10;SPAC10F6.09C;SPCC1223.05C;SPCC1223.08C;SPBC839.17C;SPAC25B8.16;SPAC29A4.06C;SPAC…
Phenotypes (FYPO)	FYPO:0000003	cell population phenotype	Underrepresented	93.210586881473 (810/869)	95.9493670886076 (4927/5135)	0.0050987	SPAC2H10.01;SPCC18.12C;SPAC1786.02;SPAC29A4.11;SPCC4F11.03C;SPAC1F7.08;SPBC839.04;SPBC947.05C;SPBC19C2.10;SPAC922.05C;SPAC26F1.07;SPBC21B10.03C;SPAC186.07C;SPAC11E3.10;SPAC1039.05C;SPAC29B12.02C;SPAC2E1P3.05C;SPCC364.06;SPBP22H7.03;SPAPB8E5.10;SPAC1B3.06C;SPCC737.09C;SPAPB8E5.08;SPCC1739.02C;SPAC10F6.15;SPAC977.11;SPBP22H7.08;SPAC29A4.03C;SPBC119.03;SPAC2E1P3.04;SPCC1529.01;SPBPB8B6.04C;SPCC1223.…
Phenotypes (FYPO)	FYPO:0000004	cell viability	Underrepresented	91.02416570771 (791/869)	94.2161635832522 (4838/5135)	0.00524965	SPAC2H10.01;SPCC18.12C;SPAC1786.02;SPAC29A4.11;SPCC4F11.03C;SPAC1F7.08;SPBC839.04;SPBC947.05C;SPBC19C2.10;SPAC922.05C;SPAC26F1.07;SPBC21B10.03C;SPAC186.07C;SPAC11E3.10;SPAC1039.05C;SPAC29B12.02C;SPAC2E1P3.05C;SPCC364.06;SPBP22H7.03;SPAPB8E5.10;SPAC1B3.06C;SPCC737.09C;SPAPB8E5.08;SPCC1739.02C;SPAPB17E12.06;SPAC10F6.15;SPAC977.11;SPBP22H7.08;SPAC29A4.03C;SPBC119.03;SPAC2E1P3.04;SPCC1529.01;SPBPB8B6…
GO Biological Process	GO:0022402	cell cycle process	Underrepresented	7.82508630609896 (68/869)	11.8597857838364 (609/5135)	0.00556773	SPAPB17E12.06;SPAC3G9.09C;SPAC16A10.05C;SPCC737.07C;SPAC14C4.03;SPBC25H2.13C;SPAC14C4.05C;SPAC4D7.03;SPCC297.03;SPBC577.15C;SPBC947.02;SPAC10F6.09C;SPAC4D7.07C;SPAC3G6.02;SPAC29A4.18;SPAC1805.08;SPAC16A10.07C;SPBC947.12;SPCC553.09C;SPBC577.10;SPAC3G6.06C;SPAC1006.08;SPAC14C4.16;SPAC688.06C;SPAC1786.03;SPAP8A3.09C;SPAP8A3.08;SPCC4G3.05C;SPAC14C4.13;SPAC1805.07C;SPBC947.11C;SPAC11E3.09;SPAC19D5.11C…
Protein Features		Glutamine	Lower	0.0361967	0.0386529	0.00603402	SPAC977.15;SPAPJ695.02;SPAC5H10.13C;SPAC10F6.04;SPAC10F6.07C;SPAC10F6.11C;SPAC10F6.17C;SPAC56E4.02C;SPAC56E4.03;SPAC56E4.05;SPAC56E4.06C;SPAC1420.01C;SPAC1420.03;SPAPB17E12.09;SPAPB17E12.11;SPAPB17E12.12C;SPAC6F6.13C;SPAC6F6.15;SPAC1805.01C;SPAC1805.10;SPAC2E1P3.05C;SPAC31G5.03;SPAC1786.01C;SPAC24C9.02C;SPAC24C9.07C;SPAC24C9.11;SPAC16A10.05C;SPAC16A10.07C;SPAC16A10.08C;SPAC589.03C;SPAC688.09;SPAC…
Phenotypes (FYPO)	FYPO:0004639	abnormal cellular physical quality phenotype during vegetative growth	Underrepresented	25.6616800920598 (223/869)	31.5676728334956 (1621/5135)	0.00603402	SPAC2H10.01;SPCC18.12C;SPBC19C2.10;SPAC1039.05C;SPCC364.06;SPBP22H7.03;SPCC737.09C;SPBP22H7.08;SPAP8A3.06;SPAC1805.04;SPBC19C2.01;SPBC947.10;SPAC1F7.03;SPBC19C2.13C;SPCC16C4.08C;SPBC947.08C;SPBC115.01C;SPAC6F6.17;SPAC688.10;SPBC36.07;SPCC553.08C;SPCC736.02;SPAC16A10.05C;SPCC4F11.02;SPAC1F7.01C;SPAC31G5.19;SPCC417.11C;SPAC29A4.04C;SPBC25H2.13C;SPAC19D5.04;SPAC29B12.10C;SPAC3G9.05;SPBC839.05C;SPAC1…
GO Biological Process	GO:0051641	cellular localization	Underrepresented	11.0471806674338 (96/869)	15.4819863680623 (795/5135)	0.00743851	SPBC947.05C;SPCC737.09C;SPAPB17E12.06;SPBP22H7.08;SPAC1805.04;SPBC947.10;SPAC1F7.03;SPAC22E12.17C;SPAC4D7.12C;SPAC589.04;SPCC1620.05;SPCC74.01;SPAC11E3.11C;SPAC16A10.05C;SPAC1F7.01C;SPBC25H2.13C;SPMIT.09;SPAC19D5.04;SPCC4B3.02C;SPBC119.17;SPAC14C4.05C;SPCC553.03;SPCC297.03;SPAC29B12.12;SPMIT.07;SPAPB1A11.01;SPAC14C4.11;SPBC947.02;SPAC3G6.08;SPBC16D10.07C;SPBC1709.10C;SPAC1805.08;SPAC16A10.07C;SPB…
GO Biological Process	GO:0051649	establishment of localization in cell	Underrepresented	7.82508630609896 (68/869)	11.7234664070107 (602/5135)	0.00757219	SPBC947.05C;SPCC737.09C;SPBP22H7.08;SPAC1805.04;SPAC1F7.03;SPAC22E12.17C;SPAC589.04;SPCC1620.05;SPCC74.01;SPAC11E3.11C;SPMIT.09;SPAC19D5.04;SPCC4B3.02C;SPBC119.17;SPAC14C4.05C;SPCC553.03;SPCC297.03;SPAC29B12.12;SPMIT.07;SPAPB1A11.01;SPAC14C4.11;SPBC947.02;SPAC3G6.08;SPBC1709.10C;SPAC1805.08;SPAC16A10.07C;SPBC947.12;SPCC794.11C;SPAC3G6.10C;SPAC1786.03;SPAC4D7.01C;SPAC589.07C;SPBC119.07;SPAC29A4.14…
GO Biological Process	GO:0015031	protein transport	Underrepresented	3.91254315304948 (34/869)	6.952288218111 (357/5135)	0.00759516	SPAC1F7.03;SPAC22E12.17C;SPAC589.04;SPCC1620.05;SPCC74.01;SPAC11E3.11C;SPCC4B3.02C;SPBC119.17;SPCC553.03;SPAC29B12.12;SPCC297.03;SPBC947.02;SPAC3G6.08;SPBC839.02;SPAC3G6.10C;SPAC4D7.01C;SPAC589.07C;SPAC29A4.14C;SPBC354.14C;SPBC354.09C;SPAPB17E12.03;SPAC26F1.01;SPAC6F6.12;SPAC29B12.07;SPAC16A10.03C;SPAP8A3.10;SPBC119.12;SPBC19C2.05;SPBC25H2.16C;SPAC19D5.02C;SPBC36.08C;SPAC6F6.15;SPAC3G9.16C;SPCC36…
GO Biological Process	GO:0043170	macromolecule metabolic process	Underrepresented	39.0103567318757 (339/869)	45.2580331061344 (2324/5135)	0.00759516	SPAC2H10.01;SPCC18.12C;SPBC839.04;SPBC21B10.03C;SPAC1039.05C;SPAC29B12.02C;SPBP22H7.03;SPCC1739.02C;SPBP22H7.08;SPAC29A4.03C;SPCC18.19C;SPBPB8B6.04C;SPCC1223.10C;SPAPB24D3.04C;SPAP8A3.06;SPAC25B8.17;SPAC1805.04;SPBC19C2.01;SPCC18.14C;SPBC947.10;SPCC553.04;SPBC19C2.13C;SPBC19C2.09;SPCC16C4.08C;SPBP22H7.05C;SPAC3G9.09C;SPBC947.08C;SPBC115.01C;SPAC6F6.17;SPCC1620.05;SPBC530.11C;SPAC688.10;SPBC36.07;…
GO Biological Process	GO:0046907	intracellular transport	Underrepresented	7.01956271576525 (61/869)	10.7692307692308 (553/5135)	0.00759516	SPCC737.09C;SPBP22H7.08;SPAC1805.04;SPAC1F7.03;SPAC22E12.17C;SPAC589.04;SPCC1620.05;SPCC74.01;SPAC11E3.11C;SPMIT.09;SPAC19D5.04;SPCC4B3.02C;SPBC119.17;SPCC553.03;SPCC297.03;SPAC29B12.12;SPMIT.07;SPAPB1A11.01;SPAC14C4.11;SPBC947.02;SPAC3G6.08;SPBC1709.10C;SPAC1805.08;SPCC794.11C;SPAC3G6.10C;SPAC4D7.01C;SPAC589.07C;SPBC119.07;SPAC29A4.14C;SPCC18.15;SPBC119.08;SPBC354.14C;SPBC354.09C;SPAPB17E12.03;S…
Phenotypes (FYPO)	FYPO:0000001	phenotype	Underrepresented	93.4407364787112 (812/869)	96.0272638753651 (4931/5135)	0.00759516	SPAC2H10.01;SPCC18.12C;SPAC1786.02;SPAC29A4.11;SPCC4F11.03C;SPAC1F7.08;SPBC839.04;SPBC947.05C;SPBC19C2.10;SPAC922.05C;SPAC26F1.07;SPBC21B10.03C;SPAC186.07C;SPAC11E3.10;SPAC1039.05C;SPAC29B12.02C;SPAC2E1P3.05C;SPCC364.06;SPBP22H7.03;SPAPB8E5.10;SPAC1B3.06C;SPCC737.09C;SPAPB8E5.08;SPCC1739.02C;SPAPB17E12.06;SPAC10F6.15;SPAC977.11;SPBP22H7.08;SPAC29A4.03C;SPBC119.03;SPAC2E1P3.04;SPCC1529.01;SPBPB8B6…
GO Biological Process	GO:0016043	cellular component organization	Underrepresented	21.7491369390104 (189/869)	27.2249269717624 (1398/5135)	0.00785017	SPAC1039.05C;SPAC29B12.02C;SPCC364.06;SPBP22H7.03;SPCC1739.02C;SPAPB17E12.06;SPAC29A4.03C;SPBC19C2.01;SPCC553.04;SPAC1F7.03;SPAC22E12.17C;SPBP22H7.05C;SPCC16C4.08C;SPAC589.04;SPBC947.08C;SPAC6F6.17;SPCC1620.05;SPAC688.10;SPAC16A10.05C;SPAC11E3.11C;SPAC1F7.01C;SPAC31G5.19;SPAC14C4.03;SPBC25H2.13C;SPAC24C9.02C;SPAC2H10.02C;SPAC3G9.05;SPBC119.17;SPAC14C4.05C;SPCC553.03;SPAC29B12.12;SPCC297.03;SPAC14…
Protein Features		S.cerevisiae orthologs	Underrepresented	70.6559263521289 (614/869)	76.0662122687439 (3906/5135)	0.00785017	SPCC18.12C;SPAC1786.02;SPAC29A4.11;SPAC1F7.08;SPBC839.04;SPBC947.05C;SPAC26F1.07;SPBC21B10.03C;SPAC11E3.10;SPAC1039.05C;SPAC29B12.02C;SPCC364.06;SPCC1739.02C;SPAPB17E12.06;SPAC977.11;SPBP22H7.08;SPAC29A4.03C;SPCC18.19C;SPAPB24D3.04C;SPBC354.12;SPAC25B8.17;SPAC26F1.04C;SPAC11E3.07;SPAC1805.04;SPBC19C2.01;SPAC1039.01;SPCC18.14C;SPBC947.10;SPAC1805.06C;SPBC1683.05;SPAC24C9.03;SPAC1F7.03;SPBC19C2.13C…
Phenotypes (FYPO)	FYPO:0001126	abnormal cell shape	Underrepresented	23.7054085155351 (206/869)	29.269717624148 (1503/5135)	0.00919969	SPAC2H10.01;SPCC18.12C;SPCC4F11.03C;SPBC19C2.10;SPAC1039.05C;SPCC364.06;SPBP22H7.03;SPCC1739.02C;SPBP22H7.08;SPAC29A4.03C;SPAP8A3.06;SPBC19C2.01;SPBC19C2.13C;SPCC16C4.08C;SPAC3G9.09C;SPAC589.04;SPBC947.08C;SPBC115.01C;SPCC1620.05;SPBC19F8.05;SPBC36.07;SPCC553.08C;SPAC16A10.05C;SPAC1F7.01C;SPAC31G5.19;SPAC29A4.04C;SPBC25H2.13C;SPAC19D5.04;SPAC3G9.05;SPBC119.17;SPBC839.05C;SPAC4D7.03;SPCC297.03;SPB…
GO Biological Process	GO:1902582	single-organism intracellular transport	Underrepresented	5.98388952819333 (52/869)	9.4255111976631 (484/5135)	0.00956462	SPCC737.09C;SPBP22H7.08;SPAC1805.04;SPAC1F7.03;SPAC22E12.17C;SPAC589.04;SPCC1620.05;SPMIT.09;SPCC4B3.02C;SPBC119.17;SPCC553.03;SPCC297.03;SPAC29B12.12;SPMIT.07;SPAPB1A11.01;SPAC14C4.11;SPBC947.02;SPAC3G6.08;SPBC1709.10C;SPAC1805.08;SPCC794.11C;SPAC3G6.10C;SPAC4D7.01C;SPAC589.07C;SPBC119.07;SPAC29A4.14C;SPCC18.15;SPBC119.08;SPBC354.14C;SPBC354.09C;SPAPB17E12.03;SPCC364.04C;SPAC6F6.12;SPAC29B12.07;…
