# Supplementary material for: Transient structural variations have strong effects on quantitative traits and reproductive isolation in fission yeast
Source: Nat Commun. 2017 Jan 24;8:14061. doi: 10.1038/ncomms14061 (PMC5286201; doi:10.1038/ncomms14061)
Supplement: Supplementary Data 2 — CNV standard deviation by cluster [file ncomms14061-s2.xlsx]

## Sheet: 2
Supplementary Data 2. CNV standard deviation by cluster
Cluster	DEL.I:1004885..1005248	DEL.I:167655..170012	DEL.I:2012007..2012346	DEL.I:238285..238880	DEL.I:2437573..2437936	DEL.I:2693844..2694397	DEL.I:2854051..2854405	DEL.I:2979307..2979662	DEL.I:2982545..2983331	DEL.I:3043424..3043787	DEL.I:3190948..3191311	DEL.I:3321460..3321823	DEL.I:3405036..3405348	DEL.I:3458934..3459402	DEL.I:397017..397370	DEL.I:3988706..3989380	DEL.I:3996018..4000939	DEL.I:4715786..4716149	DEL.I:48001..98000	DEL.I:4897502..4897865	DEL.I:4941713..4942067	DEL.I:5175872..5176226	DEL.I:5325143..5325497	DEL.I:5428001..5440000	DEL.I:5481999..5488369	DEL.I:5501632..5502143	DEL.I:5524001..5544000	DEL.I:5530001..5544000	DEL.I:5531927..5534736	DEL.I:58001..98000	DEL.I:70001..92000	DEL.II:129944..130278	DEL.II:130001..164000	DEL.II:142001..156000	DEL.II:1488228..1489646	DEL.II:1553731..1554105	DEL.II:1826224..1826606	DEL.II:2037450..2037942	DEL.II:2080922..2081275	DEL.II:2125458..2125775	DEL.II:2163457..2163810	DEL.II:2380160..2380506	DEL.II:2395893..2396206	DEL.II:2636818..2637157	DEL.II:3009728..3010326	DEL.II:3105817..3106180	DEL.II:32659..36303	DEL.II:3282854..3283208	DEL.II:3489297..3489651
cluster_1	0.870592	0.634849	0.913784	1.41082	0.768847	0.67279	1.00971	0.946324	1.15106	0.104987	0.733876	0.95511	1.00381	2.86708	1.07981	0.749575	18.6951	0.91007	0.679771	1.25122	7.42866	0.757531	1.13664	3.29179	1.83869	0.825976	0.715769	0.712279	0.721707	0.686727	0.654006	0.73877	3.93242	3.7605	2.87081	0.699108	0.869662	0.441573	0.919376	1.81072	0.830094	0.888453	1.7971	1.14308	2.37034	1.19866	0.583704	0.795405	1.95834
cluster_2	0.00950344	0.320967	0.039259	0.490176	0	0.00959329	0.512446	0.656167	0.488758	0.00369719	0.00041428	0	0.586002	0.975559	0	0.679966	0	0.430608	0.0128458	0.0462647	0	0.776156	0	1.17228	0.76662	0.0407733	0.028548	0.0109794	0.00905125	0.0123808	0.0084487	0.357751	1.08868	1.12272	1.16853	0.297226	0.565101	0.293552	0.0657485	0.265417	0.0175629	0.00012	0.885037	0	1.29176	0	0.00356609	0.0568596	0.0185155
cluster_3	0.0153912	0.177335	0.02262	0.468283	0	0.0498176	0.390479	0.315214	0.417044	0.81879	0.0229533	0.0357297	0.568919	0.498971	0.012446	0.588585	0	0.0530185	0.12163	0.018091	0	0.211646	0.0478899	0.495527	0.349944	0.371047	0.142585	0.153841	0.302009	0.145771	0.165355	0.0171733	0.390165	0.431352	0.450622	0	0.516328	1.54051	0.258383	0.190863	0.417144	0.00707653	0.451424	0.498401	0.363165	0.0240603	4.9646e-05	0.000399284	0.0126339
cluster_4	0.523522	0.15235	0.580532	0.707219	0.581952	0.168045	0.998608	0.729146	0.734788	0.0528222	0.360553	0.580267	0.61468	0.780973	0.258023	1.14273	0	0.311921	0.142818	0.831083	0	0.712146	0.66257	0.468553	0.400336	0.476515	0.159645	0.150663	0.20892	0.189026	0.185101	0.372244	0.600034	0.563457	0.722456	0.253099	0.775737	0.125442	0.51552	0.342699	0.362431	0.503968	0.57122	0.854464	0.805345	0.975214	0.151895	0.36228	0.0148675
cluster_5	0.428479	0.288043	0.400655	0.406391	0.559038	0.344885	1.02922	0.60296	0.487977	0.0287595	0.398572	0.169802	0.441047	0.804958	0.424921	0.438131	0	0.37461	0.27306	0.620291	0	0.632805	0.724629	1.04274	0.700358	0.315459	0.32932	0.342133	0.35165	0.313145	0.288062	0.489673	1.09504	1.14726	0.972197	0.453872	0.86079	0.208252	0.489732	1.65855	0.518959	0.42173	0.875865	0.655211	0.796582	0.760581	0.315898	0.47966	0.73575
cluster_6	0.501303	1.54684e-05	0.045108	0.505363	0.153493	0.013706	0.475853	0.438168	0.302064	0.187853	0	0.0467816	0.424366	1.28181	0	0.224272	0	0.028761	0.0470549	0	0	0.317915	0.00855104	0.581092	0.379147	0.488755	0.20509	0.230081	0.429045	0.08097	0.013295	0	0.510801	0.510171	0.838657	0.00640588	0.634992	1.19781	0.0814979	0.533453	0.0456415	0	0.789974	0	0.976499	0	3.2234e-05	0.0257542	0.0132539
cluster_7	0.0162011	0.106572	0.0189265	0.295232	0	0.0103807	0.545444	1.74376	1.05768	0.0302255	0.0942824	0.0376346	1.14486	0.718685	0.00939223	0.42745	0	0	0.0387026	0.046888	0	0.204455	0.0699079	0.759287	0.305604	0.909425	0.20851	0.182144	0.527462	0.0306644	0.0118591	0.015088	0.336722	0.379071	0.480119	0.576323	0.451582	0.14114	0.0289542	0.147482	0.0386361	0.0610432	0.370688	0.597682	0.390177	0	3.85686e-06	0.0593861	0.0103239
cluster_8	0.197203	0.15372	0.156949	0.333649	0.153769	0.210205	1.71854	0.371156	0.234579	0.00452335	0.148023	0.443428	0.381228	0.505464	0	0.47752	0	0.0126553	0.0710712	0	0	0.45697	0.385186	0.235832	0.208157	0.214997	0.0820207	0.087716	0.196135	0.0989589	0.124486	0.272051	0.14602	0.0965785	0.269452	0	0.46384	0.134529	0.231024	0.357711	0.198446	0.017377	0.663193	0	0.619427	0	9.13637e-06	0.159337	0.0161442
cluster_9	0.733384	0.106924	0.768075	0.89801	0.381221	0.23248	0.277913	2.58069	2.38848	0.422224	0.000496994	0	0	0.40297	0.0753138	0.417882	0	0	0.166978	0	0.699321	0.348903	0	0.545413	0.0840799	2.00513	0.355813	0.323636	0.837287	0.199128	0.363087	0.221462	0.122021	0.251902	0.779262	1.19661	1.02957	1.45491	0.238168	0.446983	0.376617	0.504907	0.184747	0	0.664083	0.492289	0.0800611	0.688526	0.00519159
cluster_10	0.459113	0.199268	0.757667	1.00983	0.0353412	0.348598	0.526645	1.39084	1.37566	0.819346	0.539299	0.524267	1.00929	0.136003	0	0.3401	0	0.0945388	0.384009	0	0	0.248665	0	0.376473	0.305059	1.1697	0.302153	0.306636	0.626708	0.09226	0.0207625	0.50014	0.390018	0.316688	0.571174	6.03097e-05	0.848866	1.00403	0.428958	1.0946	0.736337	0.251459	0.659793	0	0.59157	0.154177	2.29039	0.762242	0.0381876
cluster_11	0.427525	0.100342	0.0334146	0.604511	0.0742819	0.231454	0.354374	0.364629	0.556492	0.669214	0.0130448	0.0408286	0.586116	0.681012	0	0.0596725	0	0.0835353	0.0912385	0.12613	0	0.158759	0.0025752	0.198937	2.14787	0.794625	0.823898	0.804107	0.727557	0.090812	0.097043	0.248467	0.304239	0.365075	0.507295	6.03098e-05	0.842866	0.173008	0.0371823	0.0214349	0.0576079	0.29906	0.629984	0	0.227437	0	0.699829	0.000519381	0.0239468
cluster_12	0.667897	0.153068	0.679621	1.50423	0.0334269	0.0175711	0.908599	1.47658	1.78362	0.619555	0.0404038	0.0399698	1.41326	0.431337	0.0109988	0.488134	0	0.42283	0.143966	0.0864824	0	0.296097	0	0.466646	0.185479	1.56523	1.20424e-05	9.47641e-06	2.25598e-05	0.148678	0.213675	0.0157858	0.196188	0.220782	0.506061	0.00823311	0.855448	0.598689	0.147774	0.229887	0.376286	0	0.776229	0.673246	0.679957	0.039729	8.77418e-06	0	0.0110079
cluster_13	0.448153	0.107788	0.251299	0.403446	0.43949	0.169805	1.79742	0.657529	0.506637	0.0334476	0.0833288	0.436547	0.578122	0.236336	0	0.386974	0	0.0651251	0.12315	0	0	0.389422	0.301808	0.207089	0.331081	0.29838	0.209728	0.195659	0.496237	0.175692	0.179466	0.282108	0.321562	0.230417	0.453029	0.295125	0.631927	0.159553	0.201655	0.363544	0.320257	0	0.394264	0	0.736518	0	2.12441e-05	0.631955	0.0116906
cluster_14	0.00972239	0.0861077	0	1.2941	0	0.00800951	0.358775	1.11252	1.42089	0.00147043	0	0	1.09554	0.219686	0.24394	1.00103	0	0.19614	1.35826e-05	0.0836403	0	0.461791	0	0.264568	0.345463	1.61031	0.356375	0.314657	0.544112	1.4769e-05	6.68042e-06	0.25304	0.287164	0.333955	0.164216	0.711848	0.728737	0.149413	0.0584382	1.07976	0	0.130246	0.588649	0	0.559273	0	5.74865e-06	0.0466829	0.0135919
cluster_15	0.000268189	0.0882369	0.094232	0.594659	0.262036	0.162947	0.231734	0.202545	0.302175	0.184125	0	0	0.548191	0.894015	0	0.246246	0	0	0.0403673	0	0	0.232515	0	0.137005	0.269599	0.187055	1.19605e-05	9.13463e-06	6.71457e-06	0.0384019	0.00764657	0.00249732	0.225775	0.220985	0.425027	0.390502	0.0845863	0.107406	0.0147803	1.21937	0.0571135	0	0.288799	0	0.679606	0	6.88436e-06	0.104318	0.0127333
cluster_16	0	0.0602336	0.0699793	0.251406	0.0885052	0.161554	0.202799	0.685557	0.745314	0.0243935	0.38432	0.263167	0.645878	0.447116	0	0.00883495	0	0	1.70156e-05	0.238255	0	0.342593	0.214124	0.308739	0.154802	0.486977	0.167883	0.122545	0.234093	2.05987e-05	1.64245e-05	0.273983	0.105815	0.199518	0.693022	0.435424	0.355059	1.2574	0.250906	0.29883	0.247765	0	0.119029	0	0.396967	0	3.59876e-05	0.322353	0.00722994
cluster_17	0.175023	0.154832	0.0569853	7.91014e-05	0	0.184151	0.198196	0.428806	0.579796	0.0120231	0.683331	0.564493	0.829452	0.298104	0.495429	0.321745	0	0.213156	0.0661741	0.491961	0	0.255662	0.232797	0.304887	0.382261	0.54108	0.0233266	0.0245526	0.0801458	0.0724815	0.0745893	0.264706	0.19904	0.196895	0.266989	0.264118	0.537854	0.277512	0.317214	0.0656327	0.151576	0.479952	0.569161	0.934468	0.167804	1.19482	0.0235926	0.424734	0.0250781
cluster_18	0.0909809	2.94177	0.0419679	0.520306	0.269501	0.108955	2.25117	0.0584053	0.487615	0.0280164	0	0.053433	0.362882	0.570997	0	0.275282	0	0	0.0442955	0	0	0.515263	0	0.62494	0.492847	0.71934	0.2674	0.269969	0.225173	0.0346595	0.0406257	0.0814231	0.518376	0.587111	0.374541	0.238959	0.125652	0.0889939	0.0783747	0.51656	0.0639247	0.000250059	1.02801	0	0.63634	0	1.38817e-05	0.0376429	0.00929808
cluster_19	0.0426618	0.15624	0.031743	0.41902	0.666589	0.0629834	0.7425	0.00663178	1.07838	0.0407161	0.0381602	0.053433	0.397062	0.230127	0.0571458	0.033239	0.864991	0.292626	0.0346785	0	0	0.579216	0.0357901	0.472343	0.221926	0.888987	0.572176	0.597702	1.04813	0.0661498	0.00527	0.415062	0.306732	0.144002	0.321903	0.0239902	0.0480406	0.151871	0.384462	0.278087	0.0476156	0.61919	0.406287	0	1.02336	0	8.76926e-06	0.0243581	0.204866
cluster_20	0.0974556	0.0664937	0.156616	0.381218	0.0336979	0.173719	0.205625	0.545732	0.050626	0.00770664	0.0166227	0	0.0521254	0.160746	0.0142214	0.149603	0	0.0259677	0.166047	0.142589	0	0.161331	0.357735	0.189334	0.332223	0.179514	0.286093	0.270031	0.0618817	0.18581	0.206222	0.055294	0.338233	0.137784	0.450922	0.472845	0.353414	0.226715	0.0272376	0.261978	0.0722771	0.000306392	0.186844	0	0.268503	0	5.44225e-06	0.36641	0.0037968
cluster_21	0.459586	0.191263	0.658026	0.748086	0	0.054052	0.300598	0.171166	0.666769	2.03632	0.0995087	0.13156	0.788833	0.385822	0	0.507577	0	0.0798408	0.0223642	0	0	0.0317491	0	0.403445	0.133893	0.801953	0.144914	0.106586	0.0110549	0.0330985	0.00346389	0.138132	0.222528	0.150304	0.494409	0.392747	1.38059	0.931763	0.318425	0.196686	0.156638	0.423519	0.409958	0	0.549489	0	2.24789e-06	0.000671502	0.0165099
cluster_22	0.199628	0.266274	0.068228	0.108099	0.126483	0.022367	0.0647405	0.562935	0.360809	0.0191819	0	0	0.448848	0.639327	0	0	0	0.0439273	0.023698	0	0	0.410216	0	0.00411579	0.374746	0.573733	0.369975	0.330301	0.452731	0.0221076	0.0131028	0.125749	0.106769	0.0542778	0.642183	0.455564	0.376286	0.30636	0.273528	0.39567	0.0690172	0.000306392	0.825791	0	1.13699	0	2.24789e-06	0.102441	0.00508535
cluster_23	0.0273943	0.130134	0.0269441	0.770223	0	0.0569329	0.0197814	0.319933	0.184538	0.169148	0.0293597	0	0.380389	0.208815	0.0586934	0.548613	0	0.156856	0.0183591	0	0	0.811373	0	0.15662	0.614882	0.527196	0.622235	0.648145	0.618932	0.0549376	0.00608006	0	1.00343	0.885743	0.993553	0.101442	0.168966	0.0166826	0.000855081	0.329051	0.0213184	0	0.303287	0	0.958871	0.279	5.44225e-06	0.244928	0.0241384
cluster_24	0.510586	0.361498	0.0598236	1.18022	0.0552897	0.249737	0.465688	0.102999	1.55318	0.509526	0.0129123	0.0311353	1.41609	1.95067	0.00109406	0.156333	0	0.121706	0.601959	0.110996	0	0.212421	0	0.98993	0.301173	1.66539	0.58884	0.539563	0.773132	0.627938	0.727701	0.0494916	0.807264	0.700235	0.420235	0.749412	0.728354	0.0237952	0.0854676	0.696375	0.504785	0	1.12249	0.0522332	0.306916	0.142445	0.0110685	0	0.00381428
cluster_25	0	0.0156153	0	0.339711	0.180645	0.0273636	0.618703	0.119669	0.245318	0.0440617	0	0.0655309	0.789852	0.254134	0	0.498267	0	0.0857746	0.0168071	0	0	0.0447609	0	0.0824637	0.336449	0.298918	0.0563925	0.09225	0.243807	0.0315024	0.0121586	0.0265891	0.0401273	0.205618	0.265345	0.152963	0.0309844	0.0385759	0.0102719	0.661797	0	0	7.94252e-05	0	0.217489	0	5.44225e-06	0.0241409	0.0203222
[truncated: 99 more columns]
