# Supplementary material for: Transient structural variations have strong effects on quantitative traits and reproductive isolation in fission yeast
Source: Nat Commun. 2017 Jan 24;8:14061. doi: 10.1038/ncomms14061 (PMC5286201; doi:10.1038/ncomms14061)
Supplement: Supplementary Data 3 — Duplications and expression microarrays. [file ncomms14061-s3.xlsx]

## Sheet: 3
Supplementary Data 3. Duplications and expression microarrays.
ARRAY	VARIANT ID	VARIANT SIZE (nt)	CLUSTER	STRAINS.WITHOUT.DUPLICATION**	STRAINS.WITH.DUPLICATION**	copies	strain1 info	strain 2 info	TMRCA**	95%CI
1	DUP.I:1216001..1300000	84000	12	JB1203,JB592,JB872,JB915	JB912	3	JB915, molasses, Japan, 1957	JB912, molasses, Japan, 1957	53	45,76
1	DUP.II:568001..698000	130000	12	JB1203,JB592,JB872,JB915	JB912	2	JB915, molasses, Japan, 1957	JB912, molasses, Japan, 1957	53	45,76
2	DUP.II:1670001..1716000	46000	2	JB1108,JB1198,JB1201,JB588,JB861,JB864,JB876,JB890,JB894	JB1112,JB1113,JB1176,JB1177	4	JB1108, ND, ND, ND	JB1112, ND, ND, ND	ND	ND
2	DUP.II:3240001..3260000	20000	2	JB1108,JB1198,JB1201,JB588,JB861,JB864,JB876,JB890,JB894	JB1112,JB1113,JB1176,JB1177	4	JB1108, ND, ND, ND	JB1112, ND, ND, ND	ND	ND
3	DUP.II:1670001..1716000	46000	2	JB1108,JB1198,JB1201,JB588,JB861,JB864,JB876,JB890,JB894	JB1112,JB1113,JB1176,JB1177	4	JB1198, ND, ND, ND	JB1113, ND, ND, ND	ND	ND
3	DUP.II:3240001..3260000	20000	2	JB1108,JB1198,JB1201,JB588,JB861,JB864,JB876,JB890,JB894	JB1112,JB1113,JB1176,JB1177	4	JB1198, ND, ND, ND	JB1113, ND, ND, ND	ND	ND
4	DUP.II:2116001..2134000	18000	1	JB1168,JB1169,JB1170,JB1179,JB1204,JB22,JB374,JB50,JB761,JB868,JB937,JB940,JB892	JB906,JB936,JB940,JB941,JB945	2	JB22 (reference), France, grapes, 1947	JB906, ND, grapes, ND	65	55,91
5	DUP.III:1838001..1934000	96000	2	JB1108,JB1112,JB1113,JB1176,JB1177,JB1198,JB1201,JB861,JB876,JB890,JB894	JB864,JB588	2	JB861, Poland, arak mash, 1922	JB864, Africa, millet beer, 1921	86	81105
6	DUP.III:212001..258000	46000	6	JB1116,JB1178,JB1199,JB763,JB914	JB1153	7	JB914, Jamaica, molasses, 1912	JB1153, USA (California), ND, ND	ND	ND
7	DUP.III:274001..286000	12000	5	JB885,JB887,JB888,JB889,JB891	JB760,JB886	6	JB885, Italy, grape must, 1966	JB886, Italy, grape must, 1966	50	38,73
8	DUP.III:274001..286000	12000	5	JB885,JB887,JB888,JB889,JB891	JB760,JB886	4	JB885, Italy, grape must, 1966	JB760, Italy, grape must, 1966	50	38,73
*ND dates unknown
**Strains in bold are to be used for the array.
*** The time to the most recent common ancestor (TMRCA) dates were obtained as described in Jeffares 2015.
