# Supplementary material for: Transient structural variations have strong effects on quantitative traits and reproductive isolation in fission yeast
Source: Nat Commun. 2017 Jan 24;8:14061. doi: 10.1038/ncomms14061 (PMC5286201; doi:10.1038/ncomms14061)
Supplement: Supplementary Data 4 — Genes up or downregulated in arrays [file ncomms14061-s4.xlsx]

## Sheet: 4
Supplementary Data 4. Genes up or downregulated in arrays
Threshold for upregulated > 1.9, threshold for downregulated < 0.51.
array	strain1	strain2	segregating passing SNPs	segregating passing indels	up in DUP	down in DUP	up outside DUP	down outside DUP	total within DUP	total outside of DUP	total up	total down	total changed
1	JB915	JB912	52	469	29	0	54	34	29	88	83	34	117
2	JB1108	JB1112	43	506	29	0	20	32	29	52	49	32	81
2&3 consistent					19	0	1	15	19	16	20	15	35
3	JB1198	JB1113	70	509	19	1	42	219	20	261	61	220	281
4	JB22	JB906	12	37	1	0	85	47	1	132	86	47	133
5	JB861	JB864	85	489	15	0	101	44	15	145	116	44	160
6	JB914	JB1153	37	545	7	0	44	241	7	285	51	241	292
7	JB885	JB886	16	49	5	0	42	77	5	119	47	77	124
7&8 consistent					5	0	33	12	5	45	38	12	50
8	JB885	JB760	15	53	5	0	42	22	5	64	47	22	69
Average			41.25	332.125
