# Supplementary material for: Transient structural variations have strong effects on quantitative traits and reproductive isolation in fission yeast
Source: Nat Commun. 2017 Jan 24;8:14061. doi: 10.1038/ncomms14061 (PMC5286201; doi:10.1038/ncomms14061)
Supplement: Supplementary Data 5 — Heritability estimates for 228 traits [file ncomms14061-s5.xlsx]

## Sheet: 5
Supplementary Data 5. Heritability estimates for 228 traits
		SNP only model		Composite model								gain explained when adding SVs
trait.number	trait.name	her.snponly	her.sd.snponly	her.snps	her.sd.snp	her.cnv	her.sd.cnv	her.rea	her.sd.rea	her.all	her.sd.all	her.gain
1	wine.acetic	0.066329	0.198107	0.060091	0.204709	0	0	0.0924	0.12914	0.15249	0.22458	0.086161
2	wine.malic	0.08541	0.165084	0	0	0.237984	0.183858	0	0	0.237984	0.183858	0.152574
3	wine.glucose.fructose	0.240236	0.240896	0	0	0.537815	0.180779	0	0	0.537815	0.180779	0.297579
4	aaconc.alanine	0.433662	0.258546	0	0	0.600779	0.185369	0	0	0.600779	0.185369	0.167117
5	aaconc.arginine	0.066584	0.176371	0.030499	0.189702	0.017915	0.203013	0.041197	0.146015	0.08961	0.204021	0.023026
6	aaconc.asparagine	0.023904	0.160226	0.023962	0.16026	0	0	0	0	0.023962	0.16026	5.8e-05
7	aaconc.aspartate	0.222067	0.218246	0.222009	0.218244	0	0	0	0	0.222009	0.218244	-5.8e-05
8	aaconc.glutamate	0.370894	0.236685	0	0	0.491264	0.208415	0.062149	0.109502	0.553413	0.200764	0.182519
9	aaconc.glutamine	0.369017	0.235231	0.187043	0.207447	0.116503	0.179209	0.20379	0.151177	0.507336	0.24153	0.138319
10	aaconc.glycine	0.085491	0.176013	0.085491	0.176013	0	0	0	0	0.085491	0.176013	0
11	aaconc.histidine	0.535589	0.27512	0	0	0.140314	0.170909	0.280541	0.170993	0.420856	0.188664	-0.114733
12	aaconc.isoleucine	0.087622	0.192616	0.05752	0.191238	0.040859	0.177267	0.043877	0.101883	0.142256	0.241289	0.054634
13	aaconc.leucine	0	0	0	0	0.077721	0.239917	0.015306	0.106046	0.093027	0.230334	0.093027
14	aaconc.lysine	0.085733	0.144974	0	0	0.454378	0.234735	0.07003	0.123724	0.524409	0.229535	0.438676
15	aaconc.methionine	0.226701	0.256033	0	0	0.301669	0.222976	0	0	0.301669	0.222976	0.074968
16	aaconc.phenylalanine	0.072869	0.162706	0	0	0.203983	0.180708	0	0	0.203983	0.180708	0.131114
17	aaconc.proline	0.297391	0.213025	0.101543	0.211207	0.203744	0.194537	0	0	0.305287	0.209272	0.007896
18	aaconc.serine	0.4588	0.271615	0.458804	0.271613	0	0	0	0	0.458804	0.271613	4e-06
19	aaconc.threonine	0.555933	0.208892	0.341837	0.26431	0.312511	0.216019	0	0	0.654348	0.208278	0.098415
20	aaconc.tryptophan	0.78672	0.160299	0.566813	0.275863	0.383946	0.206759	0	0	0.950758	0.148015	0.164038
21	aaconc.tyrosine	0.193735	0.203561	0	0	0.359419	0.220795	0	0	0.359419	0.220795	0.165684
22	aaconc.valine	0.623141	0.239893	0.623156	0.239883	0	0	0	0	0.623156	0.239883	1.5e-05
23	mating.free.spores	0.47649	0.157507	0.018418	0.11471	0.512587	0.154534	0	0	0.531005	0.133309	0.054515
24	lmgrowth.emm2.dM.dT.best	0.698644	0.236484	0.701248	0.238483	0.019976	0.105746	0	0	0.721223	0.245518	0.022579
25	lmgrowth.emm2.integral	0.435036	0.320445	0.313087	0.338203	0.111935	0.199602	0.043914	0.113477	0.468937	0.309457	0.033901
26	lmgrowth.emm2.lag	0.123101	0.211837	0	0	0.12695	0.15535	0	0	0.12695	0.15535	0.003849
27	lmgrowth.emm2.max.mass	0.780059	0.236476	0.405407	-99	0	0	0.588961	0.014678	0.994368	-99	0.214309
28	lmgrowth.emm2.max.slope	0.830769	0.204317	0.830855	0.204203	0	0	0	0	0.830855	0.204203	8.6e-05
29	lmgrowth.emm2.max.slope.time	0	0	0	0	0.200067	0.178733	0	0	0.200067	0.178733	0.200067
30	lmgrowth.emm2.plateau.best	0.961866	0.122859	0.934479	0.159807	0	0	0.020334	0.08523	0.954813	0.127603	-0.007053
31	lmgrowth.yes.dM.dT.best.average	0.102318	0.234103	0.16113	0.234726	0.167551	0.195417	0	0	0.328681	0.271576	0.226363
32	lmgrowth.yes.integral.average	0.345047	0.258709	0.269814	0.264391	0.129573	0.185363	0	0	0.399387	0.260883	0.05434
33	lmgrowth.yes.lag.average	0.061643	0.184808	0.061601	0.184789	0	0	0	0	0.061601	0.184789	-4.2e-05
34	lmgrowth.yes.max.mass.average	0.510277	0.200848	0.364652	0.23979	0.204992	0.207673	0	0	0.569644	0.204645	0.059367
35	lmgrowth.yes.max.slope.average	0.579725	0.245946	0.535974	0.2632	0.152265	0.156888	0	0	0.68824	0.239686	0.108515
36	lmgrowth.yes.max.slope.time.average	0	0	0	0	0	0	0	0	0	0	0
37	lmgrowth.yes.plateau.best.average	0.372081	0.241564	0.20433	0.22834	0.256623	0.194208	0	0	0.460953	0.218692	0.088872
38	mating.figures	0.455051	0.157993	0.236664	0.158786	0.545885	0.162542	0	0	0.782548	0.090777	0.327497
39	shape1.facs.percent2C	0	0	0	0	0.03204	0.154892	0.010775	0.088443	0.042816	0.160142	0.042816
40	shape1.facs.percent2to4C	0	0	0	0	0.003318	0.148014	0.000823	0.077897	0.004141	0.147805	0.004141
41	shape1.facs.percentmorethan4C	0.170546	0.265543	0.169918	0.265321	0	0	0	0	0.169918	0.265321	-0.000628
42	shape1.length.CoV	0.295495	0.221756	0.2955	0.221755	0	0	0	0	0.2955	0.221755	5e-06
43	shape1.length.median	0	0	0.034169	0.162112	0	0	0.092372	0.121715	0.126541	0.215629	0.126541
44	shape1.length.stdev	0.195189	0.200696	0.195203	0.200697	0	0	0	0	0.195203	0.200697	1.4e-05
45	shape1.width.CoV	0.157178	0.17346	0.071616	0.174017	0	0	0.063409	0.105756	0.135024	0.160985	-0.022154
46	shape1.width.median	0.177573	0.200209	0.177619	0.204727	0.015649	0.155049	0	0	0.193268	0.237296	0.015695
47	shape1.width.stdev	0.130675	0.170169	0.120281	0.198348	0	0	0.007202	0.093151	0.127483	0.169516	-0.003192
48	shape2.KL.Predicted.Banana	0.619656	0.102425	0.548177	0.134011	0.06753	0.07474	0.011371	0.052247	0.627078	0.101915	0.007422
49	shape2.KL.Predicted.Kinky	0.574381	0.111505	0.574389	0.111502	0	0	0	0	0.574389	0.111502	8e-06
50	shape2.KL.Predicted.Long	0.530964	0.121831	0.277859	0.156028	0.166162	0.11281	0.086222	0.088516	0.530243	0.117201	-0.000721
51	shape2.KL.Predicted.Orb	0	0	0	0	0	0	0	0	0	0	0
52	shape2.KL.Predicted.Skittle	0.397498	0.124408	0.383626	0.13327	0.069664	0.091225	0	0	0.45329	0.12743	0.055792
53	shape2.KL.Predicted.Stubby	0.68271	0.098232	0.632164	0.119741	0	0	0.043679	0.068954	0.675844	0.098814	-0.006866
54	shape2.KL.Predicted.Tshape	0.358454	0.120289	0.313351	0.135817	0.066799	0.099239	0	0	0.380151	0.122664	0.021697
55	shape2.KL.Predicted.Wt	0.594578	0.118244	0.515185	0.13441	0	0	0.084522	0.085306	0.599707	0.113595	0.005129
56	shape2.length	0.604196	0.108311	0.518494	0.130349	0.20868	0.112875	0	0	0.727174	0.094085	0.122978
57	shape2.width	0.431366	0.123185	0.402891	0.124594	0	0	0.087623	0.087005	0.490514	0.118701	0.059148
58	shape2.width.ratio	0	0	0	0	0	0	0	0	0	0	0
59	smgrowth.Brefeldin.A.120.uM	0.652426	0.103348	0.484992	0.138345	0	0	0.14584	0.112092	0.630833	0.104405	-0.021593
60	smgrowth.Brefeldin.A.40.uM	0.560902	0.112401	0.195955	0.129494	0.037873	0.07395	0.288115	0.128141	0.521942	0.118499	-0.03896
61	smgrowth.Brefeldin.A.80.uM	0.803915	0.069599	0.603988	0.132741	0	0	0.172892	0.116505	0.77688	0.075511	-0.027035
62	smgrowth.CaCl2.150.mM	0.592328	0.108389	0.474554	0.131686	0.134085	0.102565	0.126431	0.113983	0.735071	0.08976	0.142743
63	smgrowth.caffeine.10.mM	0.684127	0.092953	0.684127	0.092953	0	0	0	0	0.684127	0.092953	0
64	smgrowth.calcofluor.1.2.ug.ml	0.552953	0.107564	0.456616	0.125315	0	0	0.110419	0.099564	0.567035	0.103075	0.014082
65	smgrowth.calcofluor.2.ug.ml	0.516975	0.108763	0.431859	0.124097	0	0	0.098143	0.096837	0.530002	0.105475	0.013027
66	smgrowth.CuSO4.100.mM	0.285465	0.10637	0.176415	0.123083	0.203236	0.134728	0.000566	0.044824	0.380217	0.116097	0.094752
67	smgrowth.CuSO4.200.mM	0.291827	0.10814	0.250822	0.125607	0.071206	0.10974	0	0	0.322028	0.115271	0.030201
68	smgrowth.CuSO4.300.mM	0.330739	0.114807	0.331484	0.114765	0	0	0	0	0.331484	0.114765	0.000745
69	smgrowth.cycloheximide.100.ng.ml	0.401154	0.121217	0.349588	0.138243	0	0	0.044637	0.079204	0.394226	0.120281	-0.006928
70	smgrowth.DTT.0.4percent	0.516771	0.112644	0.465323	0.144858	0.042317	0.086762	0.00628	0.052281	0.513921	0.113986	-0.00285
71	smgrowth.EDTA.1.mM	0.655189	0.103116	0.623393	0.118382	0.026504	0.053809	0	0	0.649897	0.104022	-0.005292
72	smgrowth.EMM	0.362766	0.116186	0.362749	0.116188	0	0	0	0	0.362749	0.116188	-1.7e-05
73	smgrowth.Glutamine	0.327088	0.115036	0.319819	0.125753	0.024286	0.060945	0.004495	0.051485	0.3486	0.119661	0.021512
74	smgrowth.glycerol.2percent	0.347338	0.118452	0.298792	0.125867	0	0	0.043221	0.062292	0.342013	0.118566	-0.005325
75	smgrowth.H2O2.0.5.mM	0.529294	0.146246	0.199502	0.167127	0.373045	0.15526	0.05163	0.085492	0.624176	0.117488	0.094882
76	smgrowth.H2O2.1.mM	0.695613	0.103112	0.557296	0.13818	0.114496	0.088675	0.067526	0.075036	0.739318	0.092764	0.043705
77	smgrowth.H2O2.3.mM	0.321379	0.14142	0.223922	0.154288	0.076548	0.091256	0.057544	0.079788	0.358014	0.14176	0.036635
78	smgrowth.H2O2.5.mM	0.379677	0.141311	0.38236	0.141067	0	0	0	0	0.38236	0.141067	0.002683
79	smgrowth.hydroxyurea.10.mM	0.586706	0.117732	0.402187	0.156387	0	0	0.104826	0.101764	0.507013	0.124346	-0.079693
80	smgrowth.hydroxyurea.15.mM	0.59527	0.109681	0.204357	0.129999	0	0	0.26112	0.129633	0.465477	0.122333	-0.129793
81	smgrowth.KCl.0.6.M	0.780574	0.097452	0.641091	0.139226	0.02191	0.054256	0.134584	0.113985	0.797585	0.091345	0.017011
82	smgrowth.KCl.1.M	0.573003	0.112519	0.499472	0.133893	0.169905	0.104425	0	0	0.669376	0.10225	0.096373
83	smgrowth.LiCl.10.mM	0.817779	0.061649	0.817773	0.061652	0	0	0	0	0.817773	0.061652	-6e-06
84	smgrowth.LiCl.5.mM	0.799209	0.070439	0.775625	0.085531	0.022199	0.044859	0	0	0.797824	0.072214	-0.001385
85	smgrowth.maltose.2percent	0.356796	0.12208	0.340465	0.129452	0	0	0.01959	0.061459	0.360055	0.121745	0.003259
86	smgrowth.MgCl2.0.1.M	0.655119	0.112908	0.374177	0.165714	0.256624	0.136486	0.093054	0.102971	0.723854	0.095776	0.068735
87	smgrowth.MgCl2.0.2.M	0.63275	0.118962	0.350912	0.182865	0.206846	0.141462	0.132151	0.109489	0.689909	0.11677	0.057159
88	smgrowth.MMS.0.0025percent	0.415617	0.121514	0.105869	0.114482	0.180608	0.133213	0.144679	0.106933	0.431157	0.110088	0.01554
89	smgrowth.MMS.0.005percent	0.377727	0.119582	0.077686	0.101469	0.258332	0.136191	0.069529	0.077553	0.405546	0.117751	0.027819
90	smgrowth.MMS.0.0075percent	0.560821	0.112453	0.320547	0.127255	0.037448	0.073305	0.211572	0.118725	0.569567	0.108173	0.008746
91	smgrowth.NaCl.150.mM	0.686681	0.08842	0.686685	0.088418	0	0	0	0	0.686685	0.088418	4e-06
92	smgrowth.Proline	0.183209	0.10428	0.018507	0.098407	0.15624	0.114354	0.032133	0.059483	0.206881	0.107542	0.023672
93	smgrowth.rapamycin.100.ng.ml	0.19523	0.114477	0.173865	0.117625	0.116358	0.119459	0.004634	0.053023	0.294857	0.134752	0.099627
94	smgrowth.SDS.0.001percent	0.661829	0.091526	0.284924	0.147982	0.36481	0.134513	0.057082	0.066124	0.706817	0.084052	0.044988
95	smgrowth.SDS.0.005percent	0.259122	0.142094	0.265613	0.144785	0	0	0.022685	0.074922	0.288298	0.152366	0.029176
96	smgrowth.sucrose.2percent	0.451168	0.109723	0.454703	0.112742	0.025725	0.049657	0	0	0.480429	0.112712	0.029261
97	smgrowth.temperature.18C	0.468972	0.118075	0.35029	0.142548	0	0	0.088767	0.092989	0.439056	0.119736	-0.029916
98	smgrowth.UV.124.8.J.m2	0.642388	0.103263	0.595949	0.121279	0	0	0.039326	0.065319	0.635276	0.102721	-0.007112
99	smgrowth.UV.187.2.J.m2	0.725545	0.081472	0.66685	0.102662	0.111746	0.080571	0	0	0.778596	0.072343	0.053051
100	smgrowth.UV.62.4.J.m2	0.584829	0.107958	0.413234	0.137849	0.009484	0.040421	0.145994	0.107899	0.568712	0.105567	-0.016117
101	mating.spores	0.455051	0.157993	0.236664	0.158786	0.545885	0.162542	0	0	0.782548	0.090777	0.327497
102	wb.4.nitroquinolone0.3.ug.ml.lag	0	0	0	0	0	0	0.107258	0.127071	0.107258	0.127071	0.107258
103	wb.AlCl30.2mg.ml.Efficiency	0.289672	0.17345	0.278162	0.183318	0.078839	0.140592	0	0	0.357001	0.186612	0.067329
104	wb.AlCl30.2mg.ml.lag	0	0	0	0	0	0	0	0	0	0	0
105	wb.AlCl30.2mg.ml.Rate	0.562459	0.163462	0.527647	0.177078	0.105463	0.133442	0	0	0.633111	0.155329	0.070652
106	wb.Arabinose2.Efficiency	0.372282	0.215062	0.372201	0.215076	0	0	0	0	0.372201	0.215076	-8.1e-05
107	wb.Arabinose2.lag	0.022813	0.113647	0.022773	0.113625	0	0	0	0	0.022773	0.113625	-4e-05
108	wb.Arabinose2.Rate	0.116249	0.153291	0.148683	0.163406	0	0	0.074331	0.113817	0.223014	0.189996	0.106765
109	wb.Arsenite0.2mM.Efficiency	0.054619	0.124195	0.054631	0.124204	0	0	0	0	0.054631	0.124204	1.2e-05
110	wb.Arsenite0.2mM.lag	0	0	0	0	0	0	0	0	0	0	0
111	wb.Arsenite0.2mM.Rate	0	0	0	0	0	0	0.000351	0.038323	0.000351	0.038323	0.000351
112	wb.Arsenite2mM.Efficiency	0.203864	0.179604	0.104206	0.172637	0	0	0.05992	0.102432	0.164126	0.163239	-0.039738
113	wb.Arsenite2mM.lag	0.018307	0.104347	0.031415	0.114254	0	0	0.106646	0.140603	0.138061	0.166162	0.119754
114	wb.Arsenite2mM.Rate	0.069596	0.137751	0.063613	0.14596	0	0	0.046807	0.107088	0.110419	0.165756	0.040823
115	wb.BaCl225mM.Efficiency	0.030589	0.110854	0	0	0	0	0.03961	0.066255	0.03961	0.066255	0.009021
116	wb.BaCl225mM.lag	0	0	0	0	0	0	0	0	0	0	0
117	wb.BaCl225mM.Rate	0.066397	0.125858	0.059869	0.138321	0	0	0.00495	0.054294	0.064819	0.126331	-0.001578
118	wb.Caffeine1.5mg.ml.Efficiency	0.126497	0.154345	0.128198	0.154816	0	0	0	0	0.128198	0.154816	0.001701
119	wb.Caffeine1.5mg.ml.lag	0.130503	0.147487	0.021307	0.119305	0.296416	0.209034	0	0	0.317723	0.188331	0.18722
120	wb.Caffeine1.5mg.ml.Rate	0.215849	0.179435	0	0	0	0	0.422556	0.164563	0.422556	0.164563	0.206707
121	wb.CdCl225.uM.Efficiency	0.515289	0.193234	0.515985	0.192998	0	0	0	0	0.515985	0.192998	0.000696
122	wb.CdCl225.uM.lag	0.44784	0.165868	0.420713	0.211287	0	0	0.013536	0.092452	0.434249	0.171761	-0.013591
123	wb.CdCl225.uM.Rate	0.271288	0.186763	0.152014	0.186178	0.138248	0.143613	0	0	0.290262	0.181856	0.018974
124	wb.Cisplatin100.ug.ml.lag	0	0	0	0	0	0	0	0	0	0	0
125	wb.Cisplatin100.ug.ml.Rate	0.859845	0.106775	0.474309	0.218529	0	0	0.146098	0.136522	0.620407	0.179112	-0.239438
126	wb.Cisplatin100ug.ml.Efficiency	0.534796	0.199985	0.42129	0.236325	0	0	0.045264	0.099478	0.466554	0.210522	-0.068242
127	wb.CoCl20.25mM.Efficiency	0.513027	0.161174	0.502724	0.177739	0	0	0.010113	0.082268	0.512837	0.160924	-0.00019
128	wb.CoCl20.25mM.lag	0.420168	0.164238	0.420161	0.16424	0	0	0	0	0.420161	0.16424	-7e-06
129	wb.CoCl20.25mM.Rate	0.448493	0.161532	0.339645	0.189056	0	0	0.088098	0.120423	0.427743	0.16434	-0.02075
130	wb.CsCl12.5mg.ml.Efficiency	0.088521	0.12906	0	0	0.151458	0.143047	0.050213	0.081556	0.201671	0.15999	0.11315
131	wb.CsCl12.5mg.ml.lag	0.082553	0.135019	0.039317	0.122801	0	0	0.120975	0.138415	0.160292	0.164477	0.077739
132	wb.CsCl12.5mg.ml.Rate	0.230337	0.178582	0.230338	0.178582	0	0	0	0	0.230338	0.178582	1e-06
133	wb.CuCl25mM.Efficiency	0.701197	0.148306	0.701263	0.148265	0	0	0	0	0.701263	0.148265	6.6e-05
134	wb.CuCl25mM.lag	0.003893	0.077326	0	0	0	0	0.027426	0.05541	0.027426	0.05541	0.023533
135	wb.CuCl25mM.Rate	0.117805	0.164395	0.068625	0.167894	0.032558	0.112155	0	0	0.101183	0.153118	-0.016622
136	wb.Cycloheximide0.05.ug.ml.Efficiency	0.724786	0.140849	0.659107	0.171002	0.089886	0.113707	0	0	0.748993	0.133244	0.024207
137	wb.Cycloheximide0.05.ug.ml.lag	0.347129	0.198473	0.221632	0.204906	0	0	0.078327	0.111487	0.299959	0.195592	-0.04717
138	wb.Cycloheximide0.05.ug.ml.Rate	0.869358	0.076136	0.730476	0.14753	0.213946	0.147893	0	0	0.944422	0.054693	0.075064
139	wb.Diamide1.4mM.Efficiency	0.358871	0.205771	0.35902	0.205755	0	0	0	0	0.35902	0.205755	0.000149
140	wb.Diamide1.4mM.lag	0.034871	0.111574	0.023886	0.142432	0	0	0.003766	0.048526	0.027652	0.117424	-0.007219
141	wb.Diamide1.4mM.Rate	0.198185	0.180737	0.006531	0.12368	0.306986	0.181112	0	0	0.313517	0.179996	0.115332
142	wb.EMS0.3.Efficiency	0.071464	0.137125	0	0	0	0	0.050294	0.083994	0.050294	0.083994	-0.02117
143	wb.EMS0.3.lag	0.046076	0.123814	0	0	0	0	0.025315	0.048742	0.025315	0.048742	-0.020761
144	wb.EMS0.3.Rate	0.346946	0.209448	0.07998	0.182925	0.017338	0.082083	0.162521	0.143531	0.259839	0.186756	-0.087107
145	wb.Ethanol.growth.2.Efficiency	0.300606	0.182192	0.159294	0.14958	0	0	0.212803	0.148284	0.372098	0.169626	0.071492
146	wb.Ethanol.growth.2.lag	0.654911	0.141409	0.654911	0.141409	0	0	0	0	0.654911	0.141409	0
147	wb.Ethanol.growth.2.Rate	0.314724	0.195725	0.09843	0.167455	0.080053	0.145214	0.186078	0.172477	0.364561	0.18955	0.049837
148	wb.four.nitroquinolone0.3.ug.ml.Efficiency	0.533507	0.166709	0.461347	0.202495	0	0	0.0358	0.088528	0.497147	0.173348	-0.03636
149	wb.four.nitroquinolone0.3.ug.ml.Rate	0.16015	0.147175	0.154663	0.162503	0	0	0.003963	0.061868	0.158627	0.147523	-0.001523
150	wb.Galactose2.Efficiency	0.386148	0.182953	0.32102	0.187257	0	0	0.113902	0.129612	0.434922	0.183126	0.048774
151	wb.Galactose2.lag	0	0	0	0	0	0	0.188567	0.142338	0.188567	0.142338	0.188567
152	wb.Galactose2.Rate	0.409229	0.188748	0.404212	0.19301	0	0	0.085598	0.144368	0.489811	0.18824	0.080582
153	wb.Glycerol.growth.2.Efficiency	0.552851	0.179227	0.553531	0.178959	0	0	0	0	0.553531	0.178959	0.00068
154	wb.Glycerol.growth.2.lag	0.180561	0.153714	0.180564	0.153715	0	0	0	0	0.180564	0.153715	3e-06
155	wb.Glycerol.growth.2.Rate	0.078845	0.153459	0.006077	0.131124	0.168182	0.183765	0	0	0.174259	0.183582	0.095414
156	wb.Heat37.C.Efficiency	0.32472	0.18336	0.324762	0.183356	0	0	0	0	0.324762	0.183356	4.2e-05
157	wb.Heat37.C.lag	0.031667	0.1185	0.031767	0.118555	0	0	0	0	0.031767	0.118555	0.0001
158	wb.Heat37.C.Rate	0.081038	0.131627	0	0	0.104223	0.110765	0	0	0.104223	0.110765	0.023185
159	wb.Heat40.C.Efficiency	0.513735	0.185226	0.461969	0.222841	0	0	0.025477	0.101076	0.487447	0.189398	-0.026288
160	wb.Heat40.C.lag	0.203246	0.172379	0	0	0	0	0.14635	0.116973	0.14635	0.116973	-0.056896
161	wb.Heat40.C.Rate	0.608432	0.149286	0.62188	0.151814	0.027266	0.071057	0	0	0.649146	0.155196	0.040714
162	wb.HqCl215.uM.Efficiency	0.119226	0.143018	0.113322	0.150273	0.011224	0.098735	0	0	0.124547	0.152135	0.005321
163	wb.HqCl215.uM.lag	0.125182	0.143334	0	0	0.011382	0.078711	0.135144	0.12419	0.146525	0.136518	0.021343
164	wb.HqCl215.uM.Rate	0.149141	0.150939	0.149141	0.150939	0	0	0	0	0.149141	0.150939	0
165	wb.HqCl27.5.uM.Efficiency	0.58099	0.174176	0.581038	0.174148	0	0	0	0	0.581038	0.174148	4.8e-05
166	wb.HqCl27.5.uM.lag	0.074435	0.13264	0.072859	0.139163	0.050194	0.114117	0	0	0.123053	0.158544	0.048618
167	wb.HqCl27.5.uM.Rate	0	0	0	0	0	0	0	0	0	0	0
168	wb.Hydroxyurea8mg.ml.Efficiency	0.005539	0.102751	0	0	0.034541	0.103843	0	0	0.034541	0.103843	0.029002
169	wb.Hydroxyurea8mg.ml.lag	0	0	0	0	0.05465	0.101629	0.021458	0.056687	0.076108	0.113476	0.076108
170	wb.Hydroxyurea8mg.ml.Rate	0.250526	0.168798	0.238634	0.179564	0.08909	0.158649	0	0	0.327725	0.190901	0.077199
171	wb.KCl1.45M.Efficiency	0.363705	0.206639	0	0	0	0	0.132707	0.11786	0.132707	0.11786	-0.230998
172	wb.KCl1.45M.lag	0	0	0	0	0	0	0	0	0	0	0
173	wb.KCl1.45M.Rate	0.19028	0.143506	0.190279	0.143506	0	0	0	0	0.190279	0.143506	-1e-06
174	wb.LiCl225mM.Efficiency	0.194398	0.169265	0.194415	0.169269	0	0	0	0	0.194415	0.169269	1.7e-05
175	wb.LiCl225mM.lag	0	0	0	0	0.028858	0.106324	0	0	0.028858	0.106324	0.028858
176	wb.LiCl225mM.Rate	0	0	0	0	0	0	0	0	0	0	0
177	wb.Maltose2.Efficiency	0.561979	0.171756	0.500707	0.205821	0	0	0.040874	0.108889	0.541581	0.172784	-0.020398
178	wb.Maltose2.lag	0.040378	0.104233	0.015405	0.114216	0	0	0.021678	0.070406	0.037083	0.105852	-0.003295
179	wb.Maltose2.Rate	0.812567	0.094308	0.800364	0.146214	0.052122	0.064671	0.048341	0.108592	0.900828	0.083897	0.088261
180	wb.Melibiose2.Efficiency	0.46991	0.200525	0.470036	0.200487	0	0	0	0	0.470036	0.200487	0.000126
181	wb.Melibiose2.lag	0	0	0	0	0	0	0	0	0	0	0
182	wb.Melibiose2.Rate	0.39808	0.206748	0.397167	0.206895	0	0	0	0	0.397167	0.206895	-0.000913
183	wb.MgCl21.25mM.Efficiency	0	0	0	0	0.238907	0.171487	0.072531	0.105464	0.311439	0.198084	0.311439
184	wb.MgCl21.25mM.lag	0	0	0	0	0	0	0	0	0	0	0
185	wb.MgCl21.25mM.Rate	0.365981	0.194935	0.276244	0.188355	0.007792	0.063074	0.197385	0.162124	0.481422	0.184032	0.115441
186	wb.MMS0.0015.Efficiency	0.456396	0.213474	0.395779	0.250478	0	0	0.015681	0.086489	0.41146	0.221337	-0.044936
187	wb.MMS0.0015.lag	0.124692	0.145509	0.072225	0.156773	0.125046	0.169621	0	0	0.197271	0.173823	0.072579
188	wb.MMS0.0015.Rate	0.697011	0.114255	0.647692	0.147403	0	0	0.052652	0.104522	0.700344	0.113519	0.003333
189	wb.MnCl20.1mM.Efficiency	0.044866	0.108074	0.008349	0.120271	0.079809	0.153552	0	0	0.088158	0.139032	0.043292
190	wb.MnCl20.1mM.lag	0	0	0	0	0	0	0	0	0	0	0
191	wb.MnCl20.1mM.Rate	0.301864	0.175264	0.323456	0.178939	0.089476	0.149092	0	0	0.412932	0.19614	0.111068
192	wb.NaCl0.05M.Efficiency	0	0	0	0	0	0	0.051059	0.083604	0.051059	0.083604	0.051059
193	wb.NaCl0.05M.lag	0.198833	0.169075	0.198827	0.169074	0	0	0	0	0.198827	0.169074	-6e-06
194	wb.NaCl0.05M.Rate	0.821328	0.080402	0.697011	0.129309	0.296563	0.130392	0	0	0.993574	0.028058	0.172246
195	wb.NaCl0.1M.Efficiency	0.403372	0.173251	0.403372	0.173251	0	0	0	0	0.403372	0.173251	0
196	wb.NaCl0.1M.lag	0	0	0	0	0	0	0	0	0	0	0
197	wb.NaCl0.1M.Rate	0.940811	0.048475	0.77083	0.138211	0.124476	0.108853	0.079798	0.093124	0.975104	0.03771	0.034293
198	wb.NaCl0.4M.Efficiency	0.12609	0.159786	0	0	0	0	0.081857	0.096422	0.081857	0.096422	-0.044233
199	wb.NaCl0.4M.lag	0.242844	0.192666	0.24285	0.192667	0	0	0	0	0.24285	0.192667	6e-06
200	wb.NaCl0.4M.Rate	0.244101	0.159552	0.240631	0.163365	0.03764	0.10664	0	0	0.278271	0.176569	0.03417
201	wb.NiCl20.75mM.Efficiency	0.531796	0.159487	0.53026	0.162561	0.002797	0.062217	0	0	0.533057	0.162564	0.001261
202	wb.NiCl20.75mM.lag	0.075486	0.119107	0	0	0.06681	0.111569	0.099133	0.099616	0.165943	0.154946	0.090457
203	wb.NiCl20.75mM.Rate	0.691797	0.145132	0.704913	0.151537	0.057984	0.093207	0	0	0.762898	0.138227	0.071101
204	wb.Nostress.Efficiency	0.236012	0.163152	0.235956	0.163151	0	0	0	0	0.235956	0.163151	-5.6e-05
205	wb.Nostress.lag	0	0	0	0	0.176878	0.159959	0.151653	0.136181	0.328531	0.179251	0.328531
206	wb.Nostress.Rate	0.30197	0.180811	0	0	0.421117	0.172785	0.152738	0.143653	0.573855	0.159509	0.271885
207	wb.Paraquat200.ug.ml.Efficiency	0.178044	0.195619	0.122344	0.203552	0.062814	0.140912	0	0	0.185159	0.198621	0.007115
208	wb.Paraquat200.ug.ml.lag	0.159677	0.159255	0.159683	0.159257	0	0	0	0	0.159683	0.159257	6e-06
209	wb.Paraquat200.ug.ml.Rate	0.880162	0.078208	0.798425	0.136494	0	0	0.073622	0.103596	0.872046	0.081659	-0.008116
210	wb.PbNO30.4mM.Efficiency	0.217924	0.177198	0.18438	0.185506	0.037222	0.108951	0	0	0.221602	0.177542	0.003678
211	wb.PbNO30.4mM.lag	0.084596	0.157316	0	0	0.036526	0.137398	0.019957	0.064537	0.056482	0.129414	-0.028114
212	wb.PbNO30.4mM.Rate	0.755868	0.122762	0.718916	0.14353	0.056334	0.097777	0	0	0.77525	0.121848	0.019382
213	wb.Selenite0.1mM.Efficiency	0.073215	0.116329	0	0	0	0	0.072899	0.084651	0.072899	0.084651	-0.000316
214	wb.Selenite0.1mM.lag	0	0	0	0	0	0	0	0	0	0	0
215	wb.Selenite0.1mM.Rate	0.152964	0.152837	0.152964	0.152837	0	0	0	0	0.152964	0.152837	0
216	wb.SrCl225mg.ml.Efficiency	0.035303	0.119025	0	0	0.356168	0.166509	0.095272	0.111615	0.45144	0.180365	0.416137
218	wb.SrCl225mg.ml.Rate	0.028856	0.108615	0	0	0	0	0.043007	0.07239	0.043007	0.07239	0.014151
219	wb.Sucrose2.Efficiency	0.289302	0.20226	0.289557	0.202247	0	0	0	0	0.289557	0.202247	0.000255
220	wb.Sucrose2.lag	0.052761	0.114912	0.052762	0.114913	0	0	0	0	0.052762	0.114913	1e-06
221	wb.Sucrose2.Rate	0.105356	0.132258	0.074537	0.138689	0	0	0.037183	0.091718	0.111721	0.133565	0.006365
222	wb.Tellurite30.5mM.Efficiency	0.105055	0.135244	0	0	0.03798	0.116563	0.07454	0.093114	0.11252	0.136719	0.007465
223	wb.Tellurite30.5mM.lag	0.009251	0.122604	0.009294	0.122627	0	0	0	0	0.009294	0.122627	4.3e-05
224	wb.Tellurite30.5mM.Rate	0.298393	0.163479	0.222175	0.175933	0	0	0.071836	0.111434	0.294011	0.165433	-0.004382
225	wb.Tunicamycin1.ug.ml.Efficiency	0.193691	0.177398	0.13596	0.179597	0	0	0.034548	0.086314	0.170508	0.167726	-0.023183
226	wb.Tunicamycin1.ug.ml.lag	0.232847	0.163342	0	0	0.138747	0.154895	0.229123	0.155381	0.36787	0.194158	0.135023
227	wb.Tunicamycin1.ug.ml.Rate	0.618266	0.136155	0.178808	0.193348	0.396411	0.202813	0.17379	0.130029	0.74901	0.119515	0.130744
228	flocculation	0.410885	0.147536	0.388931	0.159613	0.096954	0.109036	0	0	0.485885	0.148718	0.075
