# Supplementary material for: Transient structural variations have strong effects on quantitative traits and reproductive isolation in fission yeast
Source: Nat Commun. 2017 Jan 24;8:14061. doi: 10.1038/ncomms14061 (PMC5286201; doi:10.1038/ncomms14061)
Supplement: Supplementary Data 6 — Strains used in this study. [file ncomms14061-s6.xlsx]

## Sheet: 6
Supplementary Data 6. Strains used in this study.
our strain name	other strain ids	location collected	continent collected	substrate	date collected	clonal cluster	cluster members
JB1108	YHL264;Zimmer1987_0201;NBRP25287	ND	ND	ND	ND	2	JB1108;JB1112;JB1113;JB1176;JB1177;JB1198;JB1201;JB588;JB861;JB864;JB876;JB890;JB894
JB1109	YHL265;Zimmer1987_0202;NBRP25288	ND	ND	ND	ND	15	JB1109;JB1115;JB762;JB911
JB1110	YHL266;Zimmer1987_0209;NBRP25289	ND	ND	red current jelly	1977	NA	NA
JB1111	YHL271;CSIRY-467;NBRP25294	South Africa	Africa	wine	ND	17	JB1111;JB870;JB898
JB1112	YHL272;IGC2772;NBRP25295	ND	ND	ND	ND	2	JB1108;JB1112;JB1113;JB1176;JB1177;JB1198;JB1201;JB588;JB861;JB864;JB876;JB890;JB894
JB1113	YHL274;ICG2769;NBRP25301	ND	ND	ND	ND	2	JB1108;JB1112;JB1113;JB1176;JB1177;JB1198;JB1201;JB588;JB861;JB864;JB876;JB890;JB894
JB1114	YHL278;CSIRY-830;NBRP25305	South Africa	Africa	maize starch hydrolysate	ND	3	JB1114;JB1175;JB1189;JB1190;JB1191;JB1192;JB1193;JB1194;JB900;JB901
JB1115	YHL279;Zimmer1987_0203**;NBRP25306;YHL279	Germany	Europe	malt	ND	15	JB1109;JB1115;JB762;JB911
JB1116	YHL280;Zimmer1987_0207;NBRP25307;YHL280	Germany	Europe	ND	ND	6	JB1116;JB1153;JB1178;JB1199;JB763;JB914
JB1117	YHL281;Zimmer1987_0208;NBRP25308	Holland	Europe	malt	1975	NA	NA
JB1153	AWRI1099	USA (California)	Americas	ND	ND	6	JB1116;JB1153;JB1178;JB1199;JB763;JB914
JB1154	AWRI1875	Australia (Barossa Valley)	Australia	ND	ND	NA	NA
JB1166	CECT1375;NOTT118;IFI935	Spain	Europe	ND	ND	14	JB1166;JB1172;JB877;JB939
JB1167	CECT1376;NOTT119;IFI936	Spain	Europe	ND	ND	20	JB1167;JB1171
JB1168	CECT1377;NOTT120;IFI938	ND	ND	ND	ND	1	JB1168;JB1169;JB1170;JB1179;JB1204;JB22;JB374;JB50;JB761;JB868;JB906;JB936;JB937;JB940;JB941;JB945;JB892;JB32
JB1169	CECT1379;ATCC26760;NOTT121;NCAIMY.01654	ND	ND	grape must	ND	1	JB1168;JB1169;JB1170;JB1179;JB1204;JB22;JB374;JB50;JB761;JB868;JB906;JB936;JB937;JB940;JB941;JB945;JB892;JB32
JB1170	CECT1381;NOTT122	ND	ND	ND	ND	1	JB1168;JB1169;JB1170;JB1179;JB1204;JB22;JB374;JB50;JB761;JB868;JB906;JB936;JB937;JB940;JB941;JB945;JB892;JB32
JB1171	CECT12622;NOTT123;IFI356	ND	ND	grape juice	1982	20	JB1167;JB1171
JB1172	CECT12773;NOTT124;IFI935	ND	ND	ND	ND	14	JB1166;JB1172;JB877;JB939
JB1174	CECT12918;NOTT126;IFI2139	ND	ND	grape juice	1982	NA	NA
JB1175	CECT12926;NOTT127	Spain	Europe	ND	ND	3	JB1114;JB1175;JB1189;JB1190;JB1191;JB1192;JB1193;JB1194;JB900;JB901
JB1176	PYCC2769;NOTT128	ND	ND	ND	ND	2	JB1108;JB1112;JB1113;JB1176;JB1177;JB1198;JB1201;JB588;JB861;JB864;JB876;JB890;JB894
JB1177	PYCC2772;NOTT129	ND	ND	ND	ND	2	JB1108;JB1112;JB1113;JB1176;JB1177;JB1198;JB1201;JB588;JB861;JB864;JB876;JB890;JB894
JB1178	PYCC4181;ATCC2476;NOTT130;NRRLY-164;JB952	ND	ND	rum	ND	6	JB1116;JB1153;JB1178;JB1199;JB763;JB914
JB1179	PYCC4197;NOTT131	ND	ND	ND	ND	1	JB1168;JB1169;JB1170;JB1179;JB1204;JB22;JB374;JB50;JB761;JB868;JB906;JB936;JB937;JB940;JB941;JB945;JB892;JB32
JB1180	Kambucha_YFS276;NOTT132	ND	ND	ND	ND	NA	NA
JB1181	NOTT61/1;NOTT133	ND	ND	ND	ND	4	JB1181;JB1182;JB1183;JB1184;JB1195;JB759;JB869;JB897
JB1182	NOTT61/2;NOTT134	ND	ND	ND	ND	4	JB1181;JB1182;JB1183;JB1184;JB1195;JB759;JB869;JB897
JB1183	NOTT61/5;NOTT135	ND	ND	ND	ND	4	JB1181;JB1182;JB1183;JB1184;JB1195;JB759;JB869;JB897
JB1184	NOTT61/10;NOTT136	ND	ND	ND	ND	4	JB1181;JB1182;JB1183;JB1184;JB1195;JB759;JB869;JB897
JB1185	NOTT63/1;NOTT137	ND	ND	ND	ND	13	JB1185;JB1186;JB1187;JB1188;JB899
JB1186	NOTT63/2;NOTT138	ND	ND	ND	ND	13	JB1185;JB1186;JB1187;JB1188;JB899
JB1187	NOTT63/3;NOTT139	ND	ND	ND	ND	13	JB1185;JB1186;JB1187;JB1188;JB899
JB1188	NOTT63/5;NOTT140	ND	ND	ND	ND	13	JB1185;JB1186;JB1187;JB1188;JB899
JB1189	NOTT64/1;NOTT141	ND	ND	ND	ND	3	JB1114;JB1175;JB1189;JB1190;JB1191;JB1192;JB1193;JB1194;JB900;JB901
JB1190	NOTT64/2;NOTT142	ND	ND	ND	ND	3	JB1114;JB1175;JB1189;JB1190;JB1191;JB1192;JB1193;JB1194;JB900;JB901
JB1191	NOTT65/1;NOTT143	ND	ND	ND	ND	3	JB1114;JB1175;JB1189;JB1190;JB1191;JB1192;JB1193;JB1194;JB900;JB901
JB1192	NOTT65/2;NOTT144	ND	ND	ND	ND	3	JB1114;JB1175;JB1189;JB1190;JB1191;JB1192;JB1193;JB1194;JB900;JB901
JB1193	NOTT65/4;NOTT145	ND	ND	ND	ND	3	JB1114;JB1175;JB1189;JB1190;JB1191;JB1192;JB1193;JB1194;JB900;JB901
JB1194	NOTT65/6;NOTT146	ND	ND	ND	ND	3	JB1114;JB1175;JB1189;JB1190;JB1191;JB1192;JB1193;JB1194;JB900;JB901
JB1195	NOTT61/6;NOTT147	ND	ND	ND	ND	4	JB1181;JB1182;JB1183;JB1184;JB1195;JB759;JB869;JB897
JB1196	NOTT66/6;NOTT148	ND	ND	ND	ND	21	JB1196;JB902
JB1197	NBRC0340;NOTT159;AJ14275;IFO0340;JCM1846;NBRP25282;JCM1846	ND	ND	ND	1983	NA	NA
JB1198	NBRC0351;NOTT160	ND	ND	ND	ND	2	JB1108;JB1112;JB1113;JB1176;JB1177;JB1198;JB1201;JB588;JB861;JB864;JB876;JB890;JB894
JB1199	NBRC0354;NOTT161;IFO0354;IFO0359;NBRC0359;NBRP25285;NBRC0354	ND	ND	ND	ND	6	JB1116;JB1153;JB1178;JB1199;JB763;JB914
JB1201	NBRC0363;NOTT163	ND	ND	ND	ND	2	JB1108;JB1112;JB1113;JB1176;JB1177;JB1198;JB1201;JB588;JB861;JB864;JB876;JB890;JB894
JB1202	NBRC0364;NOTT164	ND	ND	ND	ND	11	JB1202;JB909;JB910;JB946;JB948
JB1203	NBRC0366;NOTT165	ND	ND	ND	ND	12	JB1203;JB592;JB872;JB912;JB915
JB1204	NBRC0368;NOTT166	ND	ND	ND	ND	1	JB1168;JB1169;JB1170;JB1179;JB1204;JB22;JB374;JB50;JB761;JB868;JB906;JB936;JB937;JB940;JB941;JB945;JB892;JB32
JB1205	NBRC10568;NOTT167	ND	ND	ND	ND	NA	NA
JB1206	NBRC10569;NOTT168	ND	ND	ND	ND	NA	NA
JB1207	NBRC10570;NOTT169	ND	ND	ND	ND	NA	NA
JB22	Leupolds 972 (h- mating type);CBS10395;NCYC1430	France	Europe	rotten grapes	1947	1	JB1168;JB1169;JB1170;JB1179;JB1204;JB22;JB374;JB50;JB761;JB868;JB906;JB936;JB937;JB940;JB941;JB945;JB892;JB32
JB32	Leupolds 975 (h+ mating type)	France	Europe	rotten grapes	1947	1	JB1168;JB1169;JB1170;JB1179;JB1204;JB22;JB374;JB50;JB761;JB868;JB906;JB936;JB937;JB940;JB941;JB945;JB892;JB32
JB4	CBS5557;CCY44-6-1;CBS10393;DBVPG6275;JCM8262;NBRC1608;NCYC683	Spain	Europe	Listan grapes	ND	8	JB4;JB593;JB859;JB893;JB905
JB50	Leupolds 968 (h90 mating type)	France	Europe	rotten grapes	ND	1	JB1168;JB1169;JB1170;JB1179;JB1204;JB22;JB374;JB50;JB761;JB868;JB906;JB936;JB937;JB940;JB941;JB945;JB892;JB32
JB588	CBS10391;NCYC132;ATCC26192;ATCC24751;NCTC902;IGC2771;YHL273	Africa	Africa	African millet beer	ND	2	JB1108;JB1112;JB1113;JB1176;JB1177;JB1198;JB1201;JB588;JB861;JB864;JB876;JB890;JB894
JB592	CBS2775;JCM21876;NBRC0347;NCYC3418	Japan	Asia	fermenting molasses	1942	12	JB1203;JB592;JB872;JB912;JB915
JB593	CBS5557;DBVPG6275;JCM8262;NBRC1608;NCYC683	Spain	Europe	Listan grapes	1966	8	JB4;JB593;JB859;JB893;JB905
JB594	CBS5682;DBVPG6376;NCYC3421;YHL275;ZimmerCSIR-Y-457;CSIRY457-YHL277;	South Africa	Africa	Bantu beer/Sorhum beer	1965	24	JB874;JB594
JB758	NOTT30;NCYC936;CBS10394	Sri Lanka	Asia	fermenting toddy	1979	23	JB758;JB866
JB759	NOTT33;Y0036;CBS10498	South Africa	Africa	beverage	ND	4	JB1181;JB1182;JB1183;JB1184;JB1195;JB759;JB869;JB897
JB760	NOTT50;DBVPG2812	Italy (Sicily)	Europe	grape must treated with SO2	1966	5	JB760;JB885;JB886;JB887;JB888;JB889;JB891
JB761	NOTT60;DBVPG6610	ND	ND	lab strain lys1	1986	1	JB1168;JB1169;JB1170;JB1179;JB1204;JB22;JB374;JB50;JB761;JB868;JB906;JB936;JB937;JB940;JB941;JB945;JB892;JB32
JB762	NOTT75;CBS358;DBVPG6374	ND	ND	ND	1987	15	JB1109;JB1115;JB762;JB911
JB763	NOTT78;CBS357;CLIB834;DBVPG6280	Jamaica	Americas	cane sugar molasses	ND	6	JB1116;JB1153;JB1178;JB1199;JB763;JB914
JB837	NOTT1;UWOPS92.229.4	Mexico	Americas	Tequilla	1992	NA	NA
JB838	NOTT2;UWOPS94.422.2	Mexico	Americas	Tequilla	1994	NA	NA
JB839	NOTT3;UFMG790;CBS10459	Brazil (Vicosa)	Americas	must of Brazilian cachaça	1996	22	JB839;JB841
JB840	NOTT4;UFMGR435;CBS10458	Brazil (Aracaju)	Americas	frozen pulp of Eugenia uniflora ("pitanga", Myrtaceae)	1999	7	JB840;JB843;JB847;JB850;JB855;JB856
JB841	NOTT5;UFMGA1263;CBS10469	Brazil (Vicosa)	Americas	must of Brazilian cachaça	1996	22	JB839;JB841
JB842	NOTT6;UFMGA602;CBS10460	Brazil (Belo Horizonte)	Americas	must of Brazilian cachaça	1996	18	JB842;JB851;JB857
JB843	NOTT7;UFMGR420;CBS10472	Brazil (Aracaju)	Americas	frozen pulp of Eugenia uniflora ("pitanga", Myrtaceae)	1996	7	JB840;JB843;JB847;JB850;JB855;JB856
JB844	NOTT8;UFMGA1153;CBS10468	Brazil (Salinas)	Americas	must of Brazilian cachaça	1996	19	JB844;JB849;JB853
JB845	NOTT9;UFMGR434;CBS10476	Brazil (Aracaju)	Americas	frozen pulp of Eugenia uniflora ("pitanga", Myrtaceae)	1999	NA	NA
JB846	NOTT10;UFMGA826;CBS10465	Brazil (Belo Horizonte)	Americas	must of Brazilian cachaça	2000	NA	NA
JB847	NOTT11;UFMGR416;CBS10470	Brazil (Aracaju)	Americas	frozen pulp of Eugenia uniflora ("pitanga", Myrtaceae)	1999	7	JB840;JB843;JB847;JB850;JB855;JB856
JB848	NOTT12;UFMGR428;CBS10475	Brazil (Aracaju)	Americas	frozen pulp of Eugenia uniflora ("pitanga", Myrtaceae)	1999	NA	NA
JB849	NOTT13;UFMGA1152;CBS10467	Brazil (Salinas)	Americas	must of Brazilian cachaça	1996	19	JB844;JB849;JB853
JB850	NOTT14;UFMGR424;CBS10473	Brazil (Aracaju)	Americas	frozen pulp of Eugenia uniflora ("pitanga", Myrtaceae)	1999	7	JB840;JB843;JB847;JB850;JB855;JB856
JB851	NOTT15;UFMGA571;CBS10463	Brazil (Belo Horizonte)	Americas	must of Brazilian cachaça	1996	18	JB842;JB851;JB857
JB852	NOTT16;UFMGA529;CBS10462	Brazil (Belo Horizonte)	Americas	must of Brazilian cachaça	1996	NA	NA
JB853	NOTT17;UFMGA1000;CBS10465	Brazil (Belo Horizonte)	Americas	must of Brazilian cachaça	1996	19	JB844;JB849;JB853
JB854	NOTT18;UFMGR427;CBS10474	Brazil (Aracaju)	Americas	frozen pulp of Eugenia uniflora ("pitanga", Myrtaceae)	1999	NA	NA
JB855	NOTT19;UFMGR437;CBS10477	Brazil (Aracaju)	Americas	frozen pulp of Eugenia uniflora ("pitanga", Myrtaceae)	1999	7	JB840;JB843;JB847;JB850;JB855;JB856
JB856	NOTT20;UFMGR418;CBS10471	Brazil (Aracaju)	Americas	frozen pulp of Eugenia uniflora ("pitanga", Myrtaceae)	1999	7	JB840;JB843;JB847;JB850;JB855;JB856
JB857	NOTT21;UFMGA521;CBS10461	Brazil (Belo Horizonte)	Americas	must of Brazilian cachaça	1996	18	JB842;JB851;JB857
JB858	NOTT22;UFMGA738;CBS10464	Brazil (Belo Horizonte)	Americas	must of Brazilian cachaça	1996	NA	NA
JB859	NOTT23;NCYC2387;CCY44-6-1	Spain	Europe	Listan grapes	ND	8	JB4;JB593;JB859;JB893;JB905
JB861	NOTT25;CBS356;DBVPG6277;JCM8274;NBRP25279;JCM8274;IFO1628;NRRLY-12796	Poland	Europe	arak mash	1922	2	JB1108;JB1112;JB1113;JB1176;JB1177;JB1198;JB1201;JB588;JB861;JB864;JB876;JB890;JB894
JB862	NOTT26;NCYC380;CBS10392	ND	ND	raw cane sugar	1953	NA	NA
JB864	NOTT28*;ATCC24751;CBS10391;NCYC132	Africa	Africa	African Millet Beer	1921	2	JB1108;JB1112;JB1113;JB1176;JB1177;JB1198;JB1201;JB588;JB861;JB864;JB876;JB890;JB894
JB866	NOTT30;NCYC936;CBS10394	Sri Lanka	Asia	fermenting toddy	1979	23	JB758;JB866
JB868	NOTT32;DBVPG6699	ND	Asia	lychee fruit	1990	1	JB1168;JB1169;JB1170;JB1179;JB1204;JB22;JB374;JB50;JB761;JB868;JB906;JB936;JB937;JB940;JB941;JB945;JB892;JB32
JB869	NOTT33;Y0036;CBS10498	South Africa	Africa	wine	ND	4	JB1181;JB1182;JB1183;JB1184;JB1195;JB759;JB869;JB897
JB870	NOTT34;Y0037;CBS10499	South Africa	Africa	wine	ND	17	JB1111;JB870;JB898
JB871	NOTT35;CBS2628;NCYC3436	Pakistan	Asia	palm wine, made from Borassus flabellifer	1952	NA	NA
JB872	NOTT36;CBS2775;IFO0347;NBRC0347;NCYC3418;NBRP25280;JCM21876	Japan	Asia	fermenting molasses	1957	12	JB1203;JB592;JB872;JB912;JB915
JB873	NOTT37;CBS5680;DBVPG6448;NCYC3422	Poland	Europe	apple	1965	NA	NA
JB874	NOTT38;CBS5682;DBVPG6376;NCYC3421	South Africa	Africa	millet beer	1965	24	JB874;JB594
JB875	NOTT39;CBS7335	Spain	Europe	alpechín (water which oozes from a heap of olives)	1988	NA	NA
JB876	NOTT40;NCYC535;ATCC16491;CBS4100	ND	ND	ND	1959	2	JB1108;JB1112;JB1113;JB1176;JB1177;JB1198;JB1201;JB588;JB861;JB864;JB876;JB890;JB894
JB877	NOTT41;DBVPG2801	Libya	Africa	juice of date palm	1939	14	JB1166;JB1172;JB877;JB939
JB878	NOTT42;DBVPG2804	Malta	Europe	wine	1963	9	JB878;JB880;JB881;JB882;JB883
JB879	NOTT43;DBVPG2805	Malta	Europe	wine	1963	NA	NA
JB880	NOTT44;DBVPG2806	Malta	Europe	wine	1963	9	JB878;JB880;JB881;JB882;JB883
JB881	NOTT45;DBVPG2807	Malta	Europe	grape must treated with high doses of sulfur dioxide	1963	9	JB878;JB880;JB881;JB882;JB883
JB882	NOTT46;DBVPG2808	Malta	Europe	grape must treated with high doses of sulfur dioxide	1963	9	JB878;JB880;JB881;JB882;JB883
JB883	NOTT47;DBVPG2809	Malta	Europe	grape must treated with high doses of sulfur dioxide	1963	9	JB878;JB880;JB881;JB882;JB883
JB884	NOTT48;DBVPG2810	Malta	Europe	wine	1963	NA	NA
JB885	NOTT49;DBVPG2811	Italy (Sicily)	Europe	grape must treated with high doses of sulfur dioxide	1966	5	JB760;JB885;JB886;JB887;JB888;JB889;JB891
JB886	NOTT50;DBVPG2812	Italy (Sicily)	Europe	grape must treated with high doses of sulfur dioxide	1966	5	JB760;JB885;JB886;JB887;JB888;JB889;JB891
JB887	NOTT51;DBVPG2814	Italy (Sicily)	Europe	grape must treated with high doses of sulfur dioxide	1966	5	JB760;JB885;JB886;JB887;JB888;JB889;JB891
JB888	NOTT52;DBVPG2815	Italy (Sicily)	Europe	grape must treated with high doses of sulfur dioxide	1966	5	JB760;JB885;JB886;JB887;JB888;JB889;JB891
JB889	NOTT53;DBVPG2816	Italy (Sicily)	Europe	grape must treated with high doses of sulfur dioxide	1966	5	JB760;JB885;JB886;JB887;JB888;JB889;JB891
JB890	NOTT54;DBVPG2817	ND	Europe	grape must treated with high doses of sulfur dioxide	1966	2	JB1108;JB1112;JB1113;JB1176;JB1177;JB1198;JB1201;JB588;JB861;JB864;JB876;JB890;JB894
JB891	NOTT55;DBVPG2818	Italy (Sicily)	Europe	grape must treated with high doses of sulfur dioxide	1966	5	JB760;JB885;JB886;JB887;JB888;JB889;JB891
JB892	NOTT56;DBVPG4433(?)	Germany	Europe	ND	1996	1	JB1168;JB1169;JB1170;JB1179;JB1204;JB22;JB374;JB50;JB761;JB868;JB906;JB936;JB937;JB940;JB941;JB945;JB892;JB32
JB893	NOTT57;DBVPG4435	ND	Europe	ND	1996	8	JB4;JB593;JB859;JB893;JB905
JB894	NOTT58;DBVPG4437	ND	Europe	ND	1996	2	JB1108;JB1112;JB1113;JB1176;JB1177;JB1198;JB1201;JB588;JB861;JB864;JB876;JB890;JB894
JB897	NOTT61;Y468;CBS10500	South Africa	Africa	beverage	ND	4	JB1181;JB1182;JB1183;JB1184;JB1195;JB759;JB869;JB897
JB898	NOTT62;Y469;CBS10501	South Africa	Africa	beverage	ND	17	JB1111;JB870;JB898
JB899	NOTT63;Y470?;CBS10502	South Africa	Africa	beverage	ND	13	JB1185;JB1186;JB1187;JB1188;JB899
JB900	NOTT64;Y831	South Africa	Africa	industrial glucose	ND	3	JB1114;JB1175;JB1189;JB1190;JB1191;JB1192;JB1193;JB1194;JB900;JB901
JB901	NOTT65;Y832;CBS10504	South Africa	Africa	industrial glucose	ND	3	JB1114;JB1175;JB1189;JB1190;JB1191;JB1192;JB1193;JB1194;JB900;JB901
JB902	NOTT66;CBS374	Netherlands (Delft)	Europe	molasses	1928	21	JB1196;JB902
JB905	NOTT69;DBVPG6275;CBS5557;IFO1608;NRRLY-12794;NBRP25278;JCM8262	Spain	Europe	Listan grapes	ND	8	JB4;JB593;JB859;JB893;JB905
JB906	NOTT70;DBVPG6279;ATCC16979;CBS1042;CCRC21381;IFO0358;JB945	ND	ND	sulfited grape juice	1985	1	JB1168;JB1169;JB1170;JB1179;JB1204;JB22;JB374;JB50;JB761;JB868;JB906;JB936;JB937;JB940;JB941;JB945;JB892;JB32
JB907	NOTT71;DBVPG6281	ND	ND	cane sugar molasses	ND	10	JB907;JB908;JB929;JB944;JB947
JB908	NOTT72;DBVPG6417	ND	ND	cane sugar molasses	ND	10	JB907;JB908;JB929;JB944;JB947
JB909	NOTT73;DBVPG6447	ND	ND	cane sugar molasses	ND	11	JB1202;JB909;JB910;JB946;JB948
JB910	NOTT74;DBVPG6449;CBS1062;IFO0344;NRRLY-1358	ND	ND	cane sugar molasses	ND	11	JB1202;JB909;JB910;JB946;JB948
JB911	NOTT75;CBS358	ND	ND	ND	1922	15	JB1109;JB1115;JB762;JB911
JB912	NOTT76;CBS2777	Japan	Asia	fermenting molasses	1957	12	JB1203;JB592;JB872;JB912;JB915
JB913	NOTT77;CBS1058	Indonesia	Asia	molasses	1949	NA	NA
JB914	NOTT78;CBS357;DBVPG6280;CLIB834	Jamaica	Americas	molasses	1912	6	JB1116;JB1153;JB1178;JB1199;JB763;JB914
JB915	NOTT79;CBS2776;IAM4879;JCM21877;NBRC0349	Japan	Asia	fermenting molasses	1957	12	JB1203;JB592;JB872;JB912;JB915
JB916	NOTT80;CBS352;DBVPG6373	Indonesia	Asia	arrack factory (distilled alcoholic drink made from sap of the coconut flower)	1923	NA	NA
JB917	NOTT81;CBS1057;DBVPG6375;NBRP25303;YHL276	Sweden	Europe	brewer's yeast	1933	NA	NA
JB918	NOTT82;CBS1059	Mauritius	Other	cane sugar	1949	NA	NA
JB929	NOTT93;CBS1063;DBVPG6450;NRRLY-1362	ND	ND	cane sugar molasses	1934	10	JB907;JB908;JB929;JB944;JB947
JB930	NOTT94;FRR2208	Australia (Nundah)	Australia	glace syrup	ND	NA	NA
JB931	NOTT95;FRR2535	ND	ND	raspberry cordial concentrate	1983	NA	NA
JB932	CLIB835	France	Europe	winemaking	ND	16	JB932;JB933;JB934
JB933	CLIB836	France	Europe	winemaking	ND	16	JB932;JB933;JB934
JB934	CLIB837	France	Europe	winemaking	ND	16	JB932;JB933;JB934
JB936	CLIB839	France	Europe	winemaking	ND	1	JB1168;JB1169;JB1170;JB1179;JB1204;JB22;JB374;JB50;JB761;JB868;JB906;JB936;JB937;JB940;JB941;JB945;JB892;JB32
JB937	CLIB840	France	Europe	winemaking	ND	1	JB1168;JB1169;JB1170;JB1179;JB1204;JB22;JB374;JB50;JB761;JB868;JB906;JB936;JB937;JB940;JB941;JB945;JB892;JB32
JB938	CLIB841	France	Europe	winemaking	ND	NA	NA
JB939	CLIB842	Spain	Europe	winemaking	ND	14	JB1166;JB1172;JB877;JB939
JB940	CLIB843	France	Europe	winemaking	ND	1	JB1168;JB1169;JB1170;JB1179;JB1204;JB22;JB374;JB50;JB761;JB868;JB906;JB936;JB937;JB940;JB941;JB945;JB892;JB32
JB941	CLIB844	France	Europe	winemaking	ND	1	JB1168;JB1169;JB1170;JB1179;JB1204;JB22;JB374;JB50;JB761;JB868;JB906;JB936;JB937;JB940;JB941;JB945;JB892;JB32
JB942	CLIB845	France	Europe	winemaking	ND	NA	NA
JB943	CLIB846	France	Europe	winemaking	ND	NA	NA
JB944	CBS355;DBVPG6417;IFO0345;NBRC0345;NRRLY-1359;NBRP25284	ND	ND	cane sugar molasses	1987	10	JB907;JB908;JB929;JB944;JB947
JB945	CBS1042;ATCC16979;CCRC21381;DBVPG6279;IFO0358	Switzerland	Europe	sulphited grape juice	ND	1	JB1168;JB1169;JB1170;JB1179;JB1204;JB22;JB374;JB50;JB761;JB868;JB906;JB936;JB937;JB940;JB941;JB945;JB892;JB32
JB946	CBS1043;DBVPG6447;IFO0342;NBRP25310;YHL283	Taiwan	Asia	cane sugar molasses	1987	11	JB1202;JB909;JB910;JB946;JB948
JB947	CBS1061;DBVPG6281;IFO0365;NRRLY-1605;NBRP25286;NBRC0365	Taiwan	Asia	cane sugar molasses	1985	10	JB907;JB908;JB929;JB944;JB947
JB948	CBS1062;DBVPG6449;IFO0344;NRRLY-135	Taiwan	Asia	cane sugar molasses	ND	11	JB1202;JB909;JB910;JB946;JB948
JB952	PHAFF40-277;ATCC2476;BCRC20333;CCRC20333;CDBB343;FRR2172;NCAIMY.00483;NCAIMY.00813;NRRLY-164	ND	ND	rum	ND	25	JB952;JB953
JB953	PHAFF65-116	Australia	Australia	exudate of a Eucalyptus? Tree	ND	25	JB952;JB953
* NOTT: Strains supplied courtesy of William Brown. See Brown et al. Genes|Genomes|Genetics 1, 615–626 (2011).
** Zimmer1987 numbers refer to Zimmer et al. Curr Genet 12:329-336. Strains supplied courtesy of Henry Levin.
YHL numbers are from Henry Levin.
