# Supplementary material for: Transient structural variations have strong effects on quantitative traits and reproductive isolation in fission yeast
Source: Nat Commun. 2017 Jan 24;8:14061. doi: 10.1038/ncomms14061 (PMC5286201; doi:10.1038/ncomms14061)
Supplement: Supplementary Data 7 — All variants significant in GWAS [file ncomms14061-s7.xlsx]

## Sheet: 7 
Supplementary Data 7. All variants significant in GWAS
Chr	Predictor	Position	Alele1	Allele2	Effect	SD	Alt_Like	Null_Like	Wald_Stat	Wald_P	A1_Mean	MAF	signif.at (5% or 1%)	type	trait.number	trait.name	effect.size
1	1:1151360	1151360	G	A	-0.842389	0.175107	-151.636	-161.606	-4.8107	1.504e-06	0.194444	0.097222	5	ind	83	smgrowth.LiCl.10.mM	0.140555
1	1:15408	15408	C	A	-1.02242	0.20515	-178.968	-189.843	-4.9838	6.2359e-07	0.31746	0.15873	5	ind	97	smgrowth.temperature.18C	0.147758
1	1:1733733	1733733	T	T	-0.940788	0.202793	-152.194	-161.606	-4.6392	3.4984e-06	0.111111	0.055556	5	ind	83	smgrowth.LiCl.10.mM	0.130848
1	1:1845076	1845076	A	T	-0.940788	0.202793	-152.194	-161.606	-4.6392	3.4984e-06	0.111111	0.055556	5	ind	83	smgrowth.LiCl.10.mM	0.130848
1	1:1845609	1845609	T	A	-0.940788	0.202793	-152.194	-161.606	-4.6392	3.4984e-06	0.111111	0.055556	5	ind	83	smgrowth.LiCl.10.mM	0.130848
1	1:1899374	1899374	T	G	-0.940788	0.202793	-152.194	-161.606	-4.6392	3.4984e-06	0.111111	0.055556	5	ind	83	smgrowth.LiCl.10.mM	0.130848
1	1:1920290	1920290	C	A	-0.854249	0.168319	-198.071	-209.202	-5.0752	3.8714e-07	0.113924	0.056962	5	ind	56	shape2.length	0.14321
1	1:2000000	2000000	C	A	0.947247	0.165287	-49.1973	-62	5.7309	9.9894e-09	0.054795	0.027397	5	ind	225	wb.Tunicamycin1.ug.ml.Efficiency	0.35044
1	1:2038370	2038370	T	G	0.974757	0.166759	-48.7323	-62	5.8453	5.0567e-09	0.078431	0.039216	1	ind	225	wb.Tunicamycin1.ug.ml.Efficiency	0.362104
1	1:2071840	2071840	T	A	-0.940788	0.202793	-152.194	-161.606	-4.6392	3.4984e-06	0.111111	0.055556	5	ind	83	smgrowth.LiCl.10.mM	0.130848
1	1:2131514	2131514	G	T	-0.762918	0.167087	-152.683	-161.606	-4.566	4.9712e-06	0.194444	0.097222	5	ind	83	smgrowth.LiCl.10.mM	0.126784
1	1:2997387	2997387	C	A	0.947247	0.165287	-49.1973	-62	5.7309	9.9894e-09	0.054795	0.027397	5	ind	225	wb.Tunicamycin1.ug.ml.Efficiency	0.35044
1	1:2998673	2998673	A	T	0.947247	0.165287	-49.1973	-62	5.7309	9.9894e-09	0.054795	0.027397	5	ind	225	wb.Tunicamycin1.ug.ml.Efficiency	0.35044
1	1:3005587	3005587	G	T	0.947247	0.165287	-49.1973	-62	5.7309	9.9894e-09	0.054795	0.027397	5	ind	225	wb.Tunicamycin1.ug.ml.Efficiency	0.35044
1	1:3014974	3014974	C	A	0.947247	0.165287	-49.1973	-62	5.7309	9.9894e-09	0.054795	0.027397	5	ind	225	wb.Tunicamycin1.ug.ml.Efficiency	0.35044
1	1:3019544	3019544	A	A	0.947247	0.165287	-49.1973	-62	5.7309	9.9894e-09	0.054795	0.027397	5	ind	225	wb.Tunicamycin1.ug.ml.Efficiency	0.35044
1	1:3177007	3177007	G	A	-0.600965	0.132294	-175.153	-183.76	-4.5427	5.5551e-06	0.843537	0.421769	5	ind	64	smgrowth.calcofluor.1.2.ug.ml	0.123101
1	1:3177543	3177543	C	A	-0.600965	0.132294	-175.153	-183.76	-4.5427	5.5551e-06	0.843537	0.421769	5	ind	64	smgrowth.calcofluor.1.2.ug.ml	0.123101
1	1:3179258	3179258	G	T	-0.615404	0.124847	-173.614	-183.76	-4.9293	8.2542e-07	0.993197	0.496599	1	ind	64	smgrowth.calcofluor.1.2.ug.ml	0.144626
1	1:3179258	3179258	G	T	-0.569145	0.122614	-174.461	-183.393	-4.6418	3.4545e-06	0.993197	0.496599	5	ind	65	smgrowth.calcofluor.2.ug.ml	0.1285
1	1:3181997	3181997	T	T	0.667121	0.145194	-174.851	-183.76	4.5947	4.3343e-06	0.762712	0.381356	5	ind	64	smgrowth.calcofluor.1.2.ug.ml	0.125924
1	1:3181997	3181997	T	T	0.688903	0.140472	-173.235	-183.393	4.9042	9.3811e-07	0.762712	0.381356	1	ind	65	smgrowth.calcofluor.2.ug.ml	0.143193
1	1:3183884	3183884	C	T	-0.600965	0.132294	-175.153	-183.76	-4.5427	5.5551e-06	0.843537	0.421769	5	ind	64	smgrowth.calcofluor.1.2.ug.ml	0.123101
1	1:3188210	3188210	A	T	-0.600965	0.132294	-175.153	-183.76	-4.5427	5.5551e-06	0.843537	0.421769	5	ind	64	smgrowth.calcofluor.1.2.ug.ml	0.123101
1	1:3198241	3198241	C	A	-0.61788	0.129039	-174.174	-183.76	-4.7883	1.6818e-06	0.911565	0.455782	5	ind	64	smgrowth.calcofluor.1.2.ug.ml	0.136636
1	1:3199939	3199939	T	G	-0.600965	0.132294	-175.153	-183.76	-4.5427	5.5551e-06	0.843537	0.421769	5	ind	64	smgrowth.calcofluor.1.2.ug.ml	0.123101
1	1:3202349	3202349	G	C	-0.600965	0.132294	-175.153	-183.76	-4.5427	5.5551e-06	0.843537	0.421769	5	ind	64	smgrowth.calcofluor.1.2.ug.ml	0.123101
1	1:4179641	4179641	C	A	-1.08949	0.197063	-195.863	-209.202	-5.5287	3.2267e-08	0.075949	0.037975	1	ind	56	shape2.length	0.168855
1	1:4937945	4937945	G	T	0.617149	0.129607	-174.319	-183.789	4.7617	1.9197e-06	0.193103	0.096552	5	ind	90	smgrowth.MMS.0.0075percent	0.136875
1	1:5437719	5437719	A	A	-0.940826	0.202789	-152.193	-161.606	-4.6394	3.4937e-06	0.111888	0.055944	5	ind	83	smgrowth.LiCl.10.mM	0.130863
1	1:5438009	5438009	T	A	-0.940826	0.202789	-152.193	-161.606	-4.6394	3.4937e-06	0.111888	0.055944	5	ind	83	smgrowth.LiCl.10.mM	0.130863
1	1:5507120	5507120	T	C	0.975101	0.200715	-173.479	-183.789	4.8581	1.185e-06	0.06993	0.034965	5	ind	90	smgrowth.MMS.0.0075percent	0.142367
1	1:5538754	5538754	G	A	-0.846847	0.160622	-138.247	-149.871	-5.2723	1.3473e-07	0.280702	0.140351	5	ind	75	smgrowth.H2O2.0.5.mM	0.205515
1	1:5538769	5538769	A	C	-0.846847	0.160622	-138.247	-149.871	-5.2723	1.3473e-07	0.280702	0.140351	5	ind	75	smgrowth.H2O2.0.5.mM	0.205515
1	1:5538784	5538784	T	A	-0.846847	0.160622	-138.247	-149.871	-5.2723	1.3473e-07	0.280702	0.140351	5	ind	75	smgrowth.H2O2.0.5.mM	0.205515
1	1:5538826	5538826	G	A	-0.846847	0.160622	-138.247	-149.871	-5.2723	1.3473e-07	0.280702	0.140351	5	ind	75	smgrowth.H2O2.0.5.mM	0.205515
1	1:5538923	5538923	G	A	-0.846847	0.160622	-138.247	-149.871	-5.2723	1.3473e-07	0.280702	0.140351	5	ind	75	smgrowth.H2O2.0.5.mM	0.205515
1	1:876329	876329	T	A	0.665486	0.117205	-52.9945	-64.1898	5.678	1.3629e-08	0.638298	0.319149	5	ind	5	aaconc.arginine	0.481756
1	1:919295	919295	T	A	0.510871	0.105588	-92.9595	-102.295	4.8383	1.3094e-06	0.242991	0.121495	5	ind	228	flocculation	0.260979
1	1:983906	983906	T	A	0.63695	0.118513	-54.0044	-64.1898	5.3745	7.6785e-08	0.680851	0.340426	5	ind	5	aaconc.arginine	0.443473
2	2:1045492	1045492	G	T	-0.906268	0.194491	-152.153	-161.606	-4.6597	3.167e-06	0.137405	0.068702	5	ind	83	smgrowth.LiCl.10.mM	0.131996
2	2:1045504	1045504	G	T	-0.892535	0.193118	-152.314	-161.606	-4.6217	3.8058e-06	0.151515	0.075758	5	ind	83	smgrowth.LiCl.10.mM	0.129875
2	2:1101735	1101735	G	G	-0.940788	0.202793	-152.194	-161.606	-4.6392	3.4984e-06	0.111111	0.055556	5	ind	83	smgrowth.LiCl.10.mM	0.130848
2	2:1355607	1355607	G	T	-0.940788	0.202793	-152.194	-161.606	-4.6392	3.4984e-06	0.111111	0.055556	5	ind	83	smgrowth.LiCl.10.mM	0.130848
2	2:1454970	1454970	G	A	-0.940788	0.202793	-152.194	-161.606	-4.6392	3.4984e-06	0.111111	0.055556	5	ind	83	smgrowth.LiCl.10.mM	0.130848
2	2:1456248	1456248	A	T	-0.953993	0.201601	-151.82	-161.606	-4.7321	2.2222e-06	0.134454	0.067227	5	ind	83	smgrowth.LiCl.10.mM	0.136076
2	2:2284185	2284185	G	A	-0.940788	0.202793	-152.194	-161.606	-4.6392	3.4984e-06	0.111111	0.055556	5	ind	83	smgrowth.LiCl.10.mM	0.130848
2	2:2284419	2284419	T	C	-0.940788	0.202793	-152.194	-161.606	-4.6392	3.4984e-06	0.111111	0.055556	5	ind	83	smgrowth.LiCl.10.mM	0.130848
2	2:2485433	2485433	A	T	-0.700478	0.154112	-178.57	-187.329	-4.5453	5.4868e-06	0.375	0.1875	5	ind	60	smgrowth.Brefeldin.A.40.uM	0.125641
2	2:2748663	2748663	C	A	0.973833	0.20077	-173.511	-183.789	4.8505	1.2315e-06	0.068966	0.034483	5	ind	90	smgrowth.MMS.0.0075percent	0.14193
2	2:28727	28727	T	C	-0.674641	0.132323	-64.0613	-73.7904	-5.0985	3.4244e-07	0.944444	0.472222	5	ind	34	lmgrowth.yes.max.mass.average	0.351169
2	2:2934085	2934085	A	T	0.622755	0.113307	-46.4116	-57.4056	5.4962	3.8817e-08	0.210526	0.105263	5	ind	41	shape1.facs.percentmorethan4C	0.397333
2	2:3031279	3031279	C	C	-0.931646	0.181585	-150.235	-161.606	-5.1306	2.8878e-07	0.180556	0.090278	1	ind	83	smgrowth.LiCl.10.mM	0.159293
2	2:3098910	3098910	T	A	-0.779267	0.154765	-150.809	-161.606	-5.0352	4.7742e-07	0.222222	0.111111	1	ind	83	smgrowth.LiCl.10.mM	0.153619
2	2:3106632	3106632	G	A	-0.931646	0.181585	-150.235	-161.606	-5.1306	2.8878e-07	0.180556	0.090278	1	ind	83	smgrowth.LiCl.10.mM	0.159293
2	2:3166368	3166368	T	A	-0.931646	0.181585	-150.235	-161.606	-5.1306	2.8878e-07	0.180556	0.090278	1	ind	83	smgrowth.LiCl.10.mM	0.159293
2	2:3168561	3168561	A	T	-0.931646	0.181585	-150.235	-161.606	-5.1306	2.8878e-07	0.180556	0.090278	1	ind	83	smgrowth.LiCl.10.mM	0.159293
2	2:3273963	3273963	C	T	-0.931646	0.181585	-150.235	-161.606	-5.1306	2.8878e-07	0.180556	0.090278	1	ind	83	smgrowth.LiCl.10.mM	0.159293
2	2:3357605	3357605	A	A	-0.931646	0.181585	-150.235	-161.606	-5.1306	2.8878e-07	0.180556	0.090278	1	ind	83	smgrowth.LiCl.10.mM	0.159293
2	2:3359665	3359665	A	T	-0.931646	0.181585	-150.235	-161.606	-5.1306	2.8878e-07	0.180556	0.090278	1	ind	83	smgrowth.LiCl.10.mM	0.159293
2	2:3360858	3360858	T	A	-0.931646	0.181585	-150.235	-161.606	-5.1306	2.8878e-07	0.180556	0.090278	1	ind	83	smgrowth.LiCl.10.mM	0.159293
2	2:3426037	3426037	G	T	-0.513375	0.098789	-65.2265	-75.753	-5.1967	2.0288e-07	0.177778	0.088889	5	ind	101	mating.spores	0.245766
2	2:3426037	3426037	G	T	-0.513375	0.098789	-65.2265	-75.753	-5.1967	2.0288e-07	0.177778	0.088889	5	ind	38	mating.figures	0.245766
2	2:3578202	3578202	T	A	-0.744673	0.130402	-62.8253	-75.753	-5.7106	1.1257e-08	0.10989	0.054945	1	ind	101	mating.spores	0.290765
2	2:3578202	3578202	T	A	-0.744673	0.130402	-62.8253	-75.753	-5.7106	1.1257e-08	0.10989	0.054945	1	ind	38	mating.figures	0.290765
2	2:3605167	3605167	T	C	0.891429	0.182599	-168.772	-179.082	4.8819	1.0508e-06	0.21978	0.10989	5	ind	61	smgrowth.Brefeldin.A.80.uM	0.144654
2	2:3867670	3867670	T	G	0.793738	0.158062	-81.733	-91.7451	5.0217	5.122e-07	0.393939	0.19697	5	ind	161	wb.Heat40.C.Rate	0.279022
2	2:3962603	3962603	T	A	-0.883466	0.174351	-150.551	-161.606	-5.0672	4.0381e-07	0.198582	0.099291	1	ind	83	smgrowth.LiCl.10.mM	0.155512
2	2:3963719	3963719	T	A	-0.877813	0.175647	-150.843	-161.606	-4.9976	5.8047e-07	0.194444	0.097222	1	ind	83	smgrowth.LiCl.10.mM	0.151405
2	2:3964173	3964173	G	A	-0.877813	0.175647	-150.843	-161.606	-4.9976	5.8047e-07	0.194444	0.097222	1	ind	83	smgrowth.LiCl.10.mM	0.151405
2	2:42797	42797	T	G	0.482105	0.096336	-53.3825	-62.8346	5.0044	5.6032e-07	0.380952	0.190476	5	ind	115	wb.BaCl225mM.Efficiency	0.277313
2	2:4537445	4537445	A	T	0.598759	0.12336	-72.3267	-81.465	4.8538	1.2115e-06	0.219178	0.109589	5	ind	112	wb.Arsenite2mM.Efficiency	0.262488
2	2:504461	504461	G	A	-0.607561	0.129457	-83.7815	-92.3795	-4.6931	2.6904e-06	0.739726	0.369863	5	ind	146	wb.Ethanol.growth.2.lag	0.246869
2	2:673409	673409	C	T	-0.757752	0.146652	-64.9509	-75.753	-5.167	2.3788e-07	0.093023	0.046512	5	ind	101	mating.spores	0.243216
2	2:673409	673409	C	T	-0.757752	0.146652	-64.9509	-75.753	-5.167	2.3788e-07	0.093023	0.046512	5	ind	38	mating.figures	0.243216
2	2:743788	743788	T	A	0.532601	0.089679	-45.029	-57.4056	5.939	2.8677e-09	0.350877	0.175439	1	ind	41	shape1.facs.percentmorethan4C	0.448509
2	2:746026	746026	A	T	0.532601	0.089679	-45.029	-57.4056	5.939	2.8677e-09	0.350877	0.175439	1	ind	41	shape1.facs.percentmorethan4C	0.448509
2	2:746503	746503	A	A	0.485034	0.090978	-47.2237	-57.4056	5.3314	9.7485e-08	0.392857	0.196429	5	ind	41	shape1.facs.percentmorethan4C	0.378195
3	3:114691	114691	G	T	0.960761	0.170021	-61.7517	-74.2652	5.6508	1.5968e-08	0.230769	0.115385	1	ind	171	wb.KCl1.45M.Efficiency	0.342288
3	3:114691	114691	G	T	0.870969	0.17755	-64.7344	-74.4285	4.9055	9.3199e-07	0.230769	0.115385	5	ind	174	wb.LiCl225mM.Efficiency	0.267561
3	3:114691	114691	G	T	0.923869	0.150165	-52.8888	-67.2913	6.1524	7.6331e-10	0.230769	0.115385	1	ind	198	wb.NaCl0.4M.Efficiency	0.39347
3	3:1291383	1291383	G	T	-0.940788	0.202793	-152.194	-161.606	-4.6392	3.4984e-06	0.111111	0.055556	5	ind	83	smgrowth.LiCl.10.mM	0.130848
3	3:1391062	1391062	G	A	0.950878	0.177475	-50.5897	-62	5.3578	8.4232e-08	0.190476	0.095238	5	ind	225	wb.Tunicamycin1.ug.ml.Efficiency	0.312615
3	3:1421817	1421817	A	C	0.535278	0.111439	-65.5777	-74.4285	4.8033	1.5605e-06	0.219178	0.109589	5	ind	174	wb.LiCl225mM.Efficiency	0.257563
3	3:1421817	1421817	A	C	0.550044	0.094819	-54.7653	-67.2913	5.801	6.5934e-09	0.219178	0.109589	1	ind	198	wb.NaCl0.4M.Efficiency	0.357581
3	3:1494555	1494555	A	G	0.987786	0.178786	-50.7662	-62.8346	5.5249	3.2958e-08	0.235294	0.117647	5	ind	115	wb.BaCl225mM.Efficiency	0.329507
3	3:1494962	1494962	G	A	0.472185	0.093219	-57.6427	-67.2913	5.0654	4.0764e-07	0.577778	0.288889	5	ind	198	wb.NaCl0.4M.Efficiency	0.283352
3	3:1497676	1497676	G	T	0.667776	0.12372	-56.0881	-67.2913	5.3975	6.758e-08	0.212766	0.106383	1	ind	198	wb.NaCl0.4M.Efficiency	0.316615
3	3:1715328	1715328	C	A	-0.539448	0.11012	-84.9171	-94.1085	-4.8987	9.6467e-07	0.794521	0.39726	5	ind	185	wb.MgCl21.25mM.Rate	0.266896
3	3:1718626	1718626	G	G	-0.539448	0.11012	-84.9171	-94.1085	-4.8987	9.6467e-07	0.794521	0.39726	5	ind	185	wb.MgCl21.25mM.Rate	0.266896
3	3:1807131	1807131	C	C	-0.57613	0.117873	-91.406	-100.625	-4.8877	1.02e-06	0.438356	0.219178	5	ind	155	wb.Glycerol.growth.2.Rate	0.265819
3	3:2010259	2010259	G	G	-0.940788	0.202793	-152.194	-161.606	-4.6392	3.4984e-06	0.111111	0.055556	5	ind	83	smgrowth.LiCl.10.mM	0.130848
3	3:2017744	2017744	A	C	-0.638296	0.134173	-86.6797	-95.5472	-4.7573	1.9623e-06	0.575342	0.287671	5	ind	129	wb.CoCl20.25mM.Rate	0.253081
3	3:2022640	2022640	T	G	0.572003	0.112374	-52.9055	-62.8346	5.0902	3.5773e-07	0.136986	0.068493	5	ind	115	wb.BaCl225mM.Efficiency	0.285818
3	3:2022742	2022742	A	T	0.572003	0.112374	-52.9055	-62.8346	5.0902	3.5773e-07	0.136986	0.068493	5	ind	115	wb.BaCl225mM.Efficiency	0.285818
3	3:2336112	2336112	A	T	-0.943476	0.202469	-152.112	-161.606	-4.6598	3.1644e-06	0.111888	0.055944	5	ind	83	smgrowth.LiCl.10.mM	0.132006
3	3:2404629	2404629	G	A	0.70114	0.141209	-156.51	-166.932	4.9653	6.8608e-07	0.305344	0.152672	5	ind	84	smgrowth.LiCl.5.mM	0.146692
3	3:2432260	2432260	G	T	-1.10606	0.199252	-195.748	-209.202	-5.5511	2.8393e-08	0.08	0.04	1	ind	56	shape2.length	0.170158
3	3:2436410	2436410	C	C	0.947266	0.195496	-57.7231	-67.2913	4.8455	1.2632e-06	0.266667	0.133333	5	ind	198	wb.NaCl0.4M.Efficiency	0.261677
3	3:459643	459643	G	T	-0.732124	0.149084	-81.9236	-91.4629	-4.9108	9.0695e-07	0.97561	0.487805	5	ind	132	wb.CsCl12.5mg.ml.Rate	0.268086
3	3:485734	485734	T	T	0.973833	0.20077	-173.511	-183.789	4.8505	1.2315e-06	0.068966	0.034483	5	ind	90	smgrowth.MMS.0.0075percent	0.14193
3	3:675681	675681	T	A	0.646263	0.12747	-176.541	-187.294	5.0699	3.9797e-07	0.138889	0.069444	5	ind	89	smgrowth.MMS.0.005percent	0.155677
1	chr1:15224	15224	C	A	-0.957385	0.185887	-173.733	-185.22	-5.1504	2.5998e-07	0.354839	0.177419	5	snp	97	smgrowth.temperature.18C	0.157473
1	chr1:1857387	1857387	T	C	-0.51175	0.095431	-64.5869	-75.753	-5.3625	8.2071e-08	0.175824	0.087912	5	snp	101	mating.spores	0.260118
1	chr1:1857387	1857387	T	C	-0.51175	0.095431	-64.5869	-75.753	-5.3625	8.2071e-08	0.175824	0.087912	5	snp	38	mating.figures	0.260118
1	chr1:1959743	1959743	T	C	0.947247	0.165287	-49.1973	-62	5.7309	9.9894e-09	0.054795	0.027397	5	snp	225	wb.Tunicamycin1.ug.ml.Efficiency	0.35044
1	chr1:1962492	1962492	A	T	0.947247	0.165287	-49.1973	-62	5.7309	9.9894e-09	0.054795	0.027397	5	snp	225	wb.Tunicamycin1.ug.ml.Efficiency	0.35044
1	chr1:1977897	1977897	A	G	0.947247	0.165287	-49.1973	-62	5.7309	9.9894e-09	0.054795	0.027397	5	snp	225	wb.Tunicamycin1.ug.ml.Efficiency	0.35044
1	chr1:1981043	1981043	A	G	0.947247	0.165287	-49.1973	-62	5.7309	9.9894e-09	0.054795	0.027397	5	snp	225	wb.Tunicamycin1.ug.ml.Efficiency	0.35044
1	chr1:1984189	1984189	A	T	0.947247	0.165287	-49.1973	-62	5.7309	9.9894e-09	0.054795	0.027397	5	snp	225	wb.Tunicamycin1.ug.ml.Efficiency	0.35044
1	chr1:2001247	2001247	G	A	0.947247	0.165287	-49.1973	-62	5.7309	9.9894e-09	0.054795	0.027397	5	snp	225	wb.Tunicamycin1.ug.ml.Efficiency	0.35044
1	chr1:2022473	2022473	T	G	0.947247	0.165287	-49.1973	-62	5.7309	9.9894e-09	0.054795	0.027397	5	snp	225	wb.Tunicamycin1.ug.ml.Efficiency	0.35044
1	chr1:2023014	2023014	T	C	0.947247	0.165287	-49.1973	-62	5.7309	9.9894e-09	0.054795	0.027397	5	snp	225	wb.Tunicamycin1.ug.ml.Efficiency	0.35044
1	chr1:2023896	2023896	A	G	0.947247	0.165287	-49.1973	-62	5.7309	9.9894e-09	0.054795	0.027397	5	snp	225	wb.Tunicamycin1.ug.ml.Efficiency	0.35044
1	chr1:2034569	2034569	T	C	0.947247	0.165287	-49.1973	-62	5.7309	9.9894e-09	0.054795	0.027397	5	snp	225	wb.Tunicamycin1.ug.ml.Efficiency	0.35044
1	chr1:2038223	2038223	T	A	0.947247	0.165287	-49.1973	-62	5.7309	9.9894e-09	0.054795	0.027397	5	snp	225	wb.Tunicamycin1.ug.ml.Efficiency	0.35044
1	chr1:2038370	2038370	T	C	0.947247	0.165287	-49.1973	-62	5.7309	9.9894e-09	0.054795	0.027397	5	snp	225	wb.Tunicamycin1.ug.ml.Efficiency	0.35044
1	chr1:2093953	2093953	A	G	0.814413	0.148877	-56.2861	-67.1666	5.4704	4.4906e-08	0.32	0.16	5	snp	30	lmgrowth.emm2.plateau.best	0.435402
1	chr1:2094903	2094903	A	T	0.80941	0.151454	-56.7015	-67.1666	5.3443	9.0785e-08	0.28	0.14	5	snp	30	lmgrowth.emm2.plateau.best	0.41981
1	chr1:2095519	2095519	T	C	0.80941	0.151454	-56.7015	-67.1666	5.3443	9.0785e-08	0.28	0.14	5	snp	30	lmgrowth.emm2.plateau.best	0.41981
1	chr1:2095643	2095643	A	G	0.80941	0.151454	-56.7015	-67.1666	5.3443	9.0785e-08	0.28	0.14	5	snp	30	lmgrowth.emm2.plateau.best	0.41981
1	chr1:2095838	2095838	T	A	0.80941	0.151454	-56.7015	-67.1666	5.3443	9.0785e-08	0.28	0.14	5	snp	30	lmgrowth.emm2.plateau.best	0.41981
1	chr1:2395350	2395350	T	C	0.730464	0.117164	-48.3453	-62.8346	6.2345	4.5312e-10	0.109589	0.054795	1	snp	115	wb.BaCl225mM.Efficiency	0.40186
1	chr1:2395901	2395901	G	T	0.730464	0.117164	-48.3453	-62.8346	6.2345	4.5312e-10	0.109589	0.054795	1	snp	115	wb.BaCl225mM.Efficiency	0.40186
1	chr1:2700151	2700151	T	A	0.687584	0.120435	-50.4348	-62.8346	5.7092	1.1353e-08	0.109589	0.054795	5	snp	115	wb.BaCl225mM.Efficiency	0.348226
1	chr1:2926866	2926866	A	G	0.636706	0.083364	-38.7316	-57.4056	7.6377	2.2119e-14	0.321429	0.160714	1	snp	41	shape1.facs.percentmorethan4C	0.631931
1	chr1:2927540	2927540	A	G	-0.763471	0.139548	-77.3384	-88.9483	-5.471	4.4739e-08	0.171429	0.085714	5	snp	148	wb.four.nitroquinolone0.3.ug.ml.Efficiency	0.324048
1	chr1:2943791	2943791	C	A	0.968071	0.188318	-81.1085	-91.7451	5.1406	2.7384e-07	0.112676	0.056338	5	snp	161	wb.Heat40.C.Rate	0.29084
1	chr1:2971655	2971655	C	G	0.947247	0.165287	-49.1973	-62	5.7309	9.9894e-09	0.054795	0.027397	5	snp	225	wb.Tunicamycin1.ug.ml.Efficiency	0.35044
1	chr1:2976514	2976514	T	C	0.947247	0.165287	-49.1973	-62	5.7309	9.9894e-09	0.054795	0.027397	5	snp	225	wb.Tunicamycin1.ug.ml.Efficiency	0.35044
1	chr1:2976921	2976921	G	C	0.947247	0.165287	-49.1973	-62	5.7309	9.9894e-09	0.054795	0.027397	5	snp	225	wb.Tunicamycin1.ug.ml.Efficiency	0.35044
1	chr1:2990070	2990070	C	T	0.947247	0.165287	-49.1973	-62	5.7309	9.9894e-09	0.054795	0.027397	5	snp	225	wb.Tunicamycin1.ug.ml.Efficiency	0.35044
1	chr1:2990197	2990197	T	A	0.947247	0.165287	-49.1973	-62	5.7309	9.9894e-09	0.054795	0.027397	5	snp	225	wb.Tunicamycin1.ug.ml.Efficiency	0.35044
1	chr1:2998918	2998918	A	C	0.947247	0.165287	-49.1973	-62	5.7309	9.9894e-09	0.054795	0.027397	5	snp	225	wb.Tunicamycin1.ug.ml.Efficiency	0.35044
1	chr1:3001675	3001675	G	A	0.947247	0.165287	-49.1973	-62	5.7309	9.9894e-09	0.054795	0.027397	5	snp	225	wb.Tunicamycin1.ug.ml.Efficiency	0.35044
1	chr1:3003097	3003097	A	G	0.947247	0.165287	-49.1973	-62	5.7309	9.9894e-09	0.054795	0.027397	5	snp	225	wb.Tunicamycin1.ug.ml.Efficiency	0.35044
1	chr1:3012527	3012527	G	A	0.947247	0.165287	-49.1973	-62	5.7309	9.9894e-09	0.054795	0.027397	5	snp	225	wb.Tunicamycin1.ug.ml.Efficiency	0.35044
1	chr1:3014393	3014393	T	G	0.947247	0.165287	-49.1973	-62	5.7309	9.9894e-09	0.054795	0.027397	5	snp	225	wb.Tunicamycin1.ug.ml.Efficiency	0.35044
1	chr1:3014439	3014439	A	G	0.947247	0.165287	-49.1973	-62	5.7309	9.9894e-09	0.054795	0.027397	5	snp	225	wb.Tunicamycin1.ug.ml.Efficiency	0.35044
1	chr1:3015347	3015347	A	C	0.947247	0.165287	-49.1973	-62	5.7309	9.9894e-09	0.054795	0.027397	5	snp	225	wb.Tunicamycin1.ug.ml.Efficiency	0.35044
1	chr1:3015747	3015747	C	T	0.947247	0.165287	-49.1973	-62	5.7309	9.9894e-09	0.054795	0.027397	5	snp	225	wb.Tunicamycin1.ug.ml.Efficiency	0.35044
1	chr1:3015822	3015822	C	T	0.947247	0.165287	-49.1973	-62	5.7309	9.9894e-09	0.054795	0.027397	5	snp	225	wb.Tunicamycin1.ug.ml.Efficiency	0.35044
1	chr1:3018972	3018972	T	G	0.947247	0.165287	-49.1973	-62	5.7309	9.9894e-09	0.054795	0.027397	5	snp	225	wb.Tunicamycin1.ug.ml.Efficiency	0.35044
1	chr1:3019544	3019544	A	C	0.947247	0.165287	-49.1973	-62	5.7309	9.9894e-09	0.054795	0.027397	5	snp	225	wb.Tunicamycin1.ug.ml.Efficiency	0.35044
1	chr1:3019545	3019545	A	C	0.947247	0.165287	-49.1973	-62	5.7309	9.9894e-09	0.054795	0.027397	5	snp	225	wb.Tunicamycin1.ug.ml.Efficiency	0.35044
1	chr1:3019600	3019600	A	G	0.947247	0.165287	-49.1973	-62	5.7309	9.9894e-09	0.054795	0.027397	5	snp	225	wb.Tunicamycin1.ug.ml.Efficiency	0.35044
1	chr1:3019865	3019865	T	C	0.947247	0.165287	-49.1973	-62	5.7309	9.9894e-09	0.054795	0.027397	5	snp	225	wb.Tunicamycin1.ug.ml.Efficiency	0.35044
1	chr1:3020571	3020571	T	C	0.947247	0.165287	-49.1973	-62	5.7309	9.9894e-09	0.054795	0.027397	5	snp	225	wb.Tunicamycin1.ug.ml.Efficiency	0.35044
1	chr1:3034932	3034932	A	G	0.677627	0.117086	-54.0769	-65.9213	5.7874	7.1477e-09	0.461538	0.230769	5	snp	20	aaconc.tryptophan	0.46109
1	chr1:3478736	3478736	G	T	0.710574	0.1302	-87.6999	-99.1878	5.4575	4.8277e-08	0.739726	0.369863	1	snp	136	wb.Cycloheximide0.05.ug.ml.Efficiency	0.322682
1	chr1:359453	359453	A	C	0.68758	0.131749	-56.7136	-67.2913	5.2188	1.8004e-07	0.109589	0.054795	5	snp	198	wb.NaCl0.4M.Efficiency	0.298656
1	chr1:3760186	3760186	G	A	0.638779	0.116627	-55.8372	-67.2913	5.4771	4.3233e-08	0.136986	0.068493	5	snp	198	wb.NaCl0.4M.Efficiency	0.324662
1	chr1:3784823	3784823	A	G	0.590187	0.111029	-52.0564	-62.8346	5.3156	1.0629e-07	0.138889	0.069444	5	snp	115	wb.BaCl225mM.Efficiency	0.308368
1	chr1:3785087	3785087	C	T	0.778313	0.121601	-46.7927	-62	6.4005	1.5483e-10	0.109589	0.054795	1	snp	225	wb.Tunicamycin1.ug.ml.Efficiency	0.418788
1	chr1:3934832	3934832	C	T	0.900092	0.172203	-51.9583	-62.8346	5.2269	1.7234e-07	0.054795	0.027397	5	snp	115	wb.BaCl225mM.Efficiency	0.299466
1	chr1:3996334	3996334	T	C	0.911251	0.171903	-51.6758	-62.8346	5.301	1.1519e-07	0.057143	0.028571	5	snp	115	wb.BaCl225mM.Efficiency	0.306894
1	chr1:40524	40524	G	A	0.560786	0.101021	-51.2341	-62.8346	5.5512	2.837e-08	0.164384	0.082192	5	snp	115	wb.BaCl225mM.Efficiency	0.33217
1	chr1:40816	40816	A	T	0.472664	0.080225	-49.2778	-62	5.8918	3.8208e-09	0.309859	0.15493	5	snp	225	wb.Tunicamycin1.ug.ml.Efficiency	0.366848
1	chr1:43179	43179	A	T	0.566652	0.097188	-49.3315	-62	5.8305	5.5271e-09	0.191781	0.09589	5	snp	225	wb.Tunicamycin1.ug.ml.Efficiency	0.360591
1	chr1:4639114	4639114	A	G	0.787407	0.145357	-77.6444	-89.0848	5.4171	6.0588e-08	0.191781	0.09589	5	snp	199	wb.NaCl0.4M.lag	0.318591
1	chr1:5538754	5538754	G	A	-0.844089	0.160259	-137.577	-149.166	-5.267	1.3864e-07	0.283186	0.141593	5	snp	75	smgrowth.H2O2.0.5.mM	0.205133
1	chr1:5538757	5538757	G	A	-0.844089	0.160259	-137.577	-149.166	-5.267	1.3864e-07	0.283186	0.141593	5	snp	75	smgrowth.H2O2.0.5.mM	0.205133
1	chr1:5538760	5538760	G	C	-0.844089	0.160259	-137.577	-149.166	-5.267	1.3864e-07	0.283186	0.141593	5	snp	75	smgrowth.H2O2.0.5.mM	0.205133
1	chr1:5538769	5538769	A	G	-0.844089	0.160259	-137.577	-149.166	-5.267	1.3864e-07	0.283186	0.141593	5	snp	75	smgrowth.H2O2.0.5.mM	0.205133
1	chr1:5538772	5538772	G	A	-0.844089	0.160259	-137.577	-149.166	-5.267	1.3864e-07	0.283186	0.141593	5	snp	75	smgrowth.H2O2.0.5.mM	0.205133
1	chr1:5538784	5538784	T	C	-0.844089	0.160259	-137.577	-149.166	-5.267	1.3864e-07	0.283186	0.141593	5	snp	75	smgrowth.H2O2.0.5.mM	0.205133
1	chr1:5538787	5538787	T	C	-0.844089	0.160259	-137.577	-149.166	-5.267	1.3864e-07	0.283186	0.141593	5	snp	75	smgrowth.H2O2.0.5.mM	0.205133
1	chr1:5538790	5538790	T	C	-0.844089	0.160259	-137.577	-149.166	-5.267	1.3864e-07	0.283186	0.141593	5	snp	75	smgrowth.H2O2.0.5.mM	0.205133
1	chr1:5538793	5538793	A	G	-0.844089	0.160259	-137.577	-149.166	-5.267	1.3864e-07	0.283186	0.141593	5	snp	75	smgrowth.H2O2.0.5.mM	0.205133
1	chr1:5538802	5538802	A	T	-0.844089	0.160259	-137.577	-149.166	-5.267	1.3864e-07	0.283186	0.141593	5	snp	75	smgrowth.H2O2.0.5.mM	0.205133
1	chr1:5538826	5538826	G	A	-0.844089	0.160259	-137.577	-149.166	-5.267	1.3864e-07	0.283186	0.141593	5	snp	75	smgrowth.H2O2.0.5.mM	0.205133
1	chr1:5538829	5538829	T	A	-0.844089	0.160259	-137.577	-149.166	-5.267	1.3864e-07	0.283186	0.141593	5	snp	75	smgrowth.H2O2.0.5.mM	0.205133
1	chr1:5538868	5538868	T	C	-0.844089	0.160259	-137.577	-149.166	-5.267	1.3864e-07	0.283186	0.141593	5	snp	75	smgrowth.H2O2.0.5.mM	0.205133
1	chr1:5538874	5538874	C	T	-0.844089	0.160259	-137.577	-149.166	-5.267	1.3864e-07	0.283186	0.141593	5	snp	75	smgrowth.H2O2.0.5.mM	0.205133
1	chr1:5538883	5538883	T	C	-0.844089	0.160259	-137.577	-149.166	-5.267	1.3864e-07	0.283186	0.141593	5	snp	75	smgrowth.H2O2.0.5.mM	0.205133
1	chr1:5538889	5538889	T	C	-0.844089	0.160259	-137.577	-149.166	-5.267	1.3864e-07	0.283186	0.141593	5	snp	75	smgrowth.H2O2.0.5.mM	0.205133
1	chr1:5538895	5538895	G	A	-0.844089	0.160259	-137.577	-149.166	-5.267	1.3864e-07	0.283186	0.141593	5	snp	75	smgrowth.H2O2.0.5.mM	0.205133
1	chr1:5538901	5538901	A	T	-0.844089	0.160259	-137.577	-149.166	-5.267	1.3864e-07	0.283186	0.141593	5	snp	75	smgrowth.H2O2.0.5.mM	0.205133
1	chr1:5538916	5538916	A	G	-0.844089	0.160259	-137.577	-149.166	-5.267	1.3864e-07	0.283186	0.141593	5	snp	75	smgrowth.H2O2.0.5.mM	0.205133
1	chr1:5538923	5538923	G	A	-0.844089	0.160259	-137.577	-149.166	-5.267	1.3864e-07	0.283186	0.141593	5	snp	75	smgrowth.H2O2.0.5.mM	0.205133
1	chr1:5538925	5538925	A	T	-0.844089	0.160259	-137.577	-149.166	-5.267	1.3864e-07	0.283186	0.141593	5	snp	75	smgrowth.H2O2.0.5.mM	0.205133
1	chr1:5538929	5538929	T	C	-0.844089	0.160259	-137.577	-149.166	-5.267	1.3864e-07	0.283186	0.141593	5	snp	75	smgrowth.H2O2.0.5.mM	0.205133
1	chr1:5538940	5538940	G	A	-0.844089	0.160259	-137.577	-149.166	-5.267	1.3864e-07	0.283186	0.141593	5	snp	75	smgrowth.H2O2.0.5.mM	0.205133
1	chr1:5562099	5562099	G	A	0.730464	0.117164	-48.3453	-62.8346	6.2345	4.5312e-10	0.109589	0.054795	1	snp	115	wb.BaCl225mM.Efficiency	0.40186
1	chr1:56376	56376	T	C	0.515542	0.085748	-48.7259	-62	6.0123	1.8291e-09	0.219178	0.109589	5	snp	225	wb.Tunicamycin1.ug.ml.Efficiency	0.379159
1	chr1:56379	56379	A	C	0.691433	0.100214	-44.913	-62	6.8996	5.2156e-12	0.136986	0.068493	1	snp	225	wb.Tunicamycin1.ug.ml.Efficiency	0.469271
1	chr1:56380	56380	A	T	0.520617	0.087637	-48.9932	-62	5.9406	2.8399e-09	0.219178	0.109589	5	snp	225	wb.Tunicamycin1.ug.ml.Efficiency	0.371834
1	chr1:56382	56382	A	C	0.520617	0.087637	-48.9932	-62	5.9406	2.8399e-09	0.219178	0.109589	5	snp	225	wb.Tunicamycin1.ug.ml.Efficiency	0.371834
1	chr1:61519	61519	A	T	0.614977	0.112478	-63.0481	-74.4285	5.4675	4.5632e-08	0.212121	0.106061	1	snp	174	wb.LiCl225mM.Efficiency	0.323694
1	chr1:76808	76808	T	G	0.650931	0.108615	-48.5674	-62	5.993	2.06e-09	0.149254	0.074627	5	snp	225	wb.Tunicamycin1.ug.ml.Efficiency	0.377187
1	chr1:76830	76830	T	A	0.537602	0.0935	-50.5267	-62.8346	5.7498	8.9371e-09	0.208955	0.104478	5	snp	115	wb.BaCl225mM.Efficiency	0.352361
1	chr1:81997	81997	G	C	0.710094	0.134432	-90.2102	-101.051	5.2822	1.2766e-07	0.38806	0.19403	5	snp	221	wb.Sucrose2.Rate	0.305006
1	chr1:86298	86298	G	A	0.636807	0.100724	-66.6763	-81.3737	6.3223	2.5772e-10	0.328358	0.164179	1	snp	173	wb.KCl1.45M.Rate	0.410813
1	chr1:86298	86298	G	A	0.445137	0.087408	-57.604	-67.2913	5.0926	3.5312e-07	0.328358	0.164179	5	snp	198	wb.NaCl0.4M.Efficiency	0.286062
1	chr1:874259	874259	T	C	0.654879	0.11613	-53.1348	-64.1898	5.6392	1.7084e-08	0.680851	0.340426	5	snp	5	aaconc.arginine	0.476899
1	chr1:907863	907863	A	G	0.657635	0.114058	-52.7244	-64.1898	5.7658	8.1275e-09	0.723404	0.361702	5	snp	5	aaconc.arginine	0.492706
1	chr1:90984	90984	C	G	0.603811	0.117484	-64.2679	-74.4285	5.1395	2.7547e-07	0.197183	0.098592	5	snp	174	wb.LiCl225mM.Efficiency	0.290728
1	chr1:923391	923391	T	A	0.665734	0.115026	-52.6417	-64.1898	5.7877	7.1357e-09	0.680851	0.340426	5	snp	5	aaconc.arginine	0.495427
1	chr1:924120	924120	G	A	0.657635	0.114058	-52.7244	-64.1898	5.7658	8.1275e-09	0.723404	0.361702	5	snp	5	aaconc.arginine	0.492706
1	chr1:924573	924573	T	C	0.657635	0.114058	-52.7244	-64.1898	5.7658	8.1275e-09	0.723404	0.361702	5	snp	5	aaconc.arginine	0.492706
1	chr1:932989	932989	A	G	0.665486	0.117205	-52.9945	-64.1898	5.678	1.3629e-08	0.638298	0.319149	5	snp	5	aaconc.arginine	0.481756
1	chr1:94214	94214	A	T	0.814957	0.130377	-47.3374	-62	6.2508	4.0841e-10	0.088235	0.044118	1	snp	225	wb.Tunicamycin1.ug.ml.Efficiency	0.403518
1	chr1:95778	95778	T	A	0.718986	0.138808	-82.8857	-93.3662	5.1797	2.2221e-07	0.25	0.125	5	snp	203	wb.NiCl20.75mM.Rate	0.294743
1	chr1:95860	95860	A	G	0.788553	0.139373	-62.086	-74.4285	5.6578	1.5329e-08	0.112676	0.056338	1	snp	174	wb.LiCl225mM.Efficiency	0.343002
1	chr1:95860	95860	A	G	0.686642	0.12993	-56.4749	-67.2913	5.2847	1.2591e-07	0.112676	0.056338	5	snp	198	wb.NaCl0.4M.Efficiency	0.30526
1	chr1:98797	98797	A	G	0.500092	0.082238	-49.3241	-62.8346	6.081	1.1941e-09	0.253521	0.126761	1	snp	115	wb.BaCl225mM.Efficiency	0.386181
1	chr1:98803	98803	C	G	0.500092	0.082238	-49.3241	-62.8346	6.081	1.1941e-09	0.253521	0.126761	1	snp	115	wb.BaCl225mM.Efficiency	0.386181
1	chr1:98804	98804	T	G	0.500092	0.082238	-49.3241	-62.8346	6.081	1.1941e-09	0.253521	0.126761	1	snp	115	wb.BaCl225mM.Efficiency	0.386181
1	chr1:99316	99316	G	A	0.711816	0.129241	-73.2367	-84.8965	5.5077	3.6364e-08	0.208955	0.104478	5	snp	168	wb.Hydroxyurea8mg.ml.Efficiency	0.327755
2	chr2:1009057	1009057	G	A	0.67157	0.124969	-148.475	-160.534	5.3739	7.7049e-08	0.774648	0.387324	1	snp	83	smgrowth.LiCl.10.mM	0.174058
2	chr2:1009057	1009057	G	A	0.632302	0.106853	-150.916	-165.368	5.9175	3.2686e-09	0.758621	0.37931	1	snp	84	smgrowth.LiCl.5.mM	0.204698
2	chr2:1235887	1235887	T	A	-0.621364	0.118057	-64.779	-75.753	-5.2633	1.4153e-07	0.131868	0.065934	5	snp	38	mating.figures	0.251506
2	chr2:132142	132142	A	G	-0.935057	0.183337	-149.298	-160.534	-5.1002	3.3926e-07	0.184397	0.092199	5	snp	83	smgrowth.LiCl.10.mM	0.157478
2	chr2:1628617	1628617	T	C	0.688733	0.132708	-83.5951	-93.907	5.1898	2.1048e-07	0.246575	0.123288	5	snp	190	wb.MnCl20.1mM.lag	0.295754
2	chr2:1628618	1628618	T	C	0.688733	0.132708	-83.5951	-93.907	5.1898	2.1048e-07	0.246575	0.123288	5	snp	190	wb.MnCl20.1mM.lag	0.295754
2	chr2:16606	16606	A	C	0.650075	0.123886	-52.2093	-62.8346	5.2474	1.543e-07	0.111111	0.055556	5	snp	115	wb.BaCl225mM.Efficiency	0.301512
2	chr2:1926362	1926362	A	T	0.799589	0.132264	-48.1586	-62	6.0454	1.4904e-09	0.082192	0.041096	1	snp	225	wb.Tunicamycin1.ug.ml.Efficiency	0.382541
2	chr2:1966493	1966493	C	T	0.479892	0.082589	-117.182	-130.476	5.8106	6.2254e-09	0.375	0.1875	1	snp	81	smgrowth.KCl.0.6.M	0.247492
2	chr2:2068041	2068041	T	C	0.878413	0.15336	-45.2674	-57.4056	5.7278	1.0175e-08	0.105263	0.052632	5	snp	41	shape1.facs.percentmorethan4C	0.424171
2	chr2:2380162	2380162	T	G	0.528595	0.093467	-50.9012	-62.8346	5.6554	1.5546e-08	0.191781	0.09589	5	snp	115	wb.BaCl225mM.Efficiency	0.342756
2	chr2:2380162	2380162	T	G	0.524156	0.092924	-50.1307	-62	5.6407	1.6938e-08	0.191781	0.09589	5	snp	225	wb.Tunicamycin1.ug.ml.Efficiency	0.341257
2	chr2:2380166	2380166	A	G	0.993639	0.118058	-39.1436	-62.8346	8.4165	1e-16	0.082192	0.041096	1	snp	115	wb.BaCl225mM.Efficiency	0.60389
2	chr2:2461663	2461663	A	T	-0.861202	0.170598	-166.499	-177.437	-5.0481	4.4617e-07	0.352113	0.176056	5	snp	61	smgrowth.Brefeldin.A.80.uM	0.154385
2	chr2:2461833	2461833	C	T	-0.861202	0.170598	-166.499	-177.437	-5.0481	4.4617e-07	0.352113	0.176056	5	snp	61	smgrowth.Brefeldin.A.80.uM	0.154385
2	chr2:27886	27886	A	G	0.643011	0.122647	-63.6675	-74.2652	5.2428	1.5817e-07	0.164384	0.082192	5	snp	171	wb.KCl1.45M.Efficiency	0.301054
2	chr2:2880363	2880363	A	G	0.650967	0.12376	-52.1622	-62.8346	5.2599	1.4412e-07	0.109589	0.054795	5	snp	115	wb.BaCl225mM.Efficiency	0.302772
2	chr2:2880424	2880424	A	G	0.650967	0.12376	-52.1622	-62.8346	5.2599	1.4412e-07	0.109589	0.054795	5	snp	115	wb.BaCl225mM.Efficiency	0.302772
2	chr2:2880841	2880841	C	T	0.650967	0.12376	-52.1622	-62.8346	5.2599	1.4412e-07	0.109589	0.054795	5	snp	115	wb.BaCl225mM.Efficiency	0.302772
2	chr2:2884906	2884906	G	C	0.650967	0.12376	-52.1622	-62.8346	5.2599	1.4412e-07	0.109589	0.054795	5	snp	115	wb.BaCl225mM.Efficiency	0.302772
2	chr2:2944229	2944229	T	C	-0.936717	0.183312	-149.256	-160.534	-5.11	3.2222e-07	0.183099	0.091549	5	snp	83	smgrowth.LiCl.10.mM	0.158059
2	chr2:2953277	2953277	T	C	-0.936717	0.183312	-149.256	-160.534	-5.11	3.2222e-07	0.183099	0.091549	5	snp	83	smgrowth.LiCl.10.mM	0.158059
2	chr2:2959922	2959922	G	C	-0.936717	0.183312	-149.256	-160.534	-5.11	3.2222e-07	0.183099	0.091549	5	snp	83	smgrowth.LiCl.10.mM	0.158059
2	chr2:2975058	2975058	T	G	-0.936717	0.183312	-149.256	-160.534	-5.11	3.2222e-07	0.183099	0.091549	5	snp	83	smgrowth.LiCl.10.mM	0.158059
2	chr2:3028942	3028942	G	A	-0.936717	0.183312	-149.256	-160.534	-5.11	3.2222e-07	0.183099	0.091549	5	snp	83	smgrowth.LiCl.10.mM	0.158059
2	chr2:3033195	3033195	T	C	-0.936717	0.183312	-149.256	-160.534	-5.11	3.2222e-07	0.183099	0.091549	5	snp	83	smgrowth.LiCl.10.mM	0.158059
2	chr2:3045931	3045931	A	T	-0.936717	0.183312	-149.256	-160.534	-5.11	3.2222e-07	0.183099	0.091549	5	snp	83	smgrowth.LiCl.10.mM	0.158059
2	chr2:3049842	3049842	G	A	-0.936717	0.183312	-149.256	-160.534	-5.11	3.2222e-07	0.183099	0.091549	5	snp	83	smgrowth.LiCl.10.mM	0.158059
2	chr2:3075693	3075693	C	T	-0.936717	0.183312	-149.256	-160.534	-5.11	3.2222e-07	0.183099	0.091549	5	snp	83	smgrowth.LiCl.10.mM	0.158059
2	chr2:3083134	3083134	A	C	-0.936717	0.183312	-149.256	-160.534	-5.11	3.2222e-07	0.183099	0.091549	5	snp	83	smgrowth.LiCl.10.mM	0.158059
2	chr2:3088052	3088052	A	G	0.93019	0.148266	-43.2859	-57.4056	6.2738	3.5241e-10	0.105263	0.052632	1	snp	41	shape1.facs.percentmorethan4C	0.486648
2	chr2:3089173	3089173	T	A	-0.936717	0.183312	-149.256	-160.534	-5.11	3.2222e-07	0.183099	0.091549	5	snp	83	smgrowth.LiCl.10.mM	0.158059
2	chr2:3090931	3090931	T	A	-0.936717	0.183312	-149.256	-160.534	-5.11	3.2222e-07	0.183099	0.091549	5	snp	83	smgrowth.LiCl.10.mM	0.158059
2	chr2:3099797	3099797	A	G	-0.936717	0.183312	-149.256	-160.534	-5.11	3.2222e-07	0.183099	0.091549	5	snp	83	smgrowth.LiCl.10.mM	0.158059
2	chr2:3101929	3101929	A	G	-0.936717	0.183312	-149.256	-160.534	-5.11	3.2222e-07	0.183099	0.091549	5	snp	83	smgrowth.LiCl.10.mM	0.158059
2	chr2:3108852	3108852	G	A	-0.936717	0.183312	-149.256	-160.534	-5.11	3.2222e-07	0.183099	0.091549	5	snp	83	smgrowth.LiCl.10.mM	0.158059
2	chr2:3127739	3127739	T	C	-0.936717	0.183312	-149.256	-160.534	-5.11	3.2222e-07	0.183099	0.091549	5	snp	83	smgrowth.LiCl.10.mM	0.158059
2	chr2:3142623	3142623	G	A	-0.936717	0.183312	-149.256	-160.534	-5.11	3.2222e-07	0.183099	0.091549	5	snp	83	smgrowth.LiCl.10.mM	0.158059
2	chr2:3161493	3161493	T	A	-0.936717	0.183312	-149.256	-160.534	-5.11	3.2222e-07	0.183099	0.091549	5	snp	83	smgrowth.LiCl.10.mM	0.158059
2	chr2:3161608	3161608	A	G	-0.936717	0.183312	-149.256	-160.534	-5.11	3.2222e-07	0.183099	0.091549	5	snp	83	smgrowth.LiCl.10.mM	0.158059
2	chr2:3181091	3181091	C	T	-0.936717	0.183312	-149.256	-160.534	-5.11	3.2222e-07	0.183099	0.091549	5	snp	83	smgrowth.LiCl.10.mM	0.158059
2	chr2:3198736	3198736	C	T	-0.936717	0.183312	-149.256	-160.534	-5.11	3.2222e-07	0.183099	0.091549	5	snp	83	smgrowth.LiCl.10.mM	0.158059
2	chr2:3270111	3270111	T	C	-0.76706	0.15642	-150.297	-160.534	-4.9038	9.3981e-07	0.239437	0.119718	5	snp	83	smgrowth.LiCl.10.mM	0.145927
2	chr2:3292568	3292568	C	T	-0.936717	0.183312	-149.256	-160.534	-5.11	3.2222e-07	0.183099	0.091549	5	snp	83	smgrowth.LiCl.10.mM	0.158059
2	chr2:3297324	3297324	C	T	-0.936717	0.183312	-149.256	-160.534	-5.11	3.2222e-07	0.183099	0.091549	5	snp	83	smgrowth.LiCl.10.mM	0.158059
2	chr2:3298272	3298272	T	G	-0.936717	0.183312	-149.256	-160.534	-5.11	3.2222e-07	0.183099	0.091549	5	snp	83	smgrowth.LiCl.10.mM	0.158059
2	chr2:3306707	3306707	G	A	-0.936717	0.183312	-149.256	-160.534	-5.11	3.2222e-07	0.183099	0.091549	5	snp	83	smgrowth.LiCl.10.mM	0.158059
2	chr2:3306722	3306722	T	A	-0.936717	0.183312	-149.256	-160.534	-5.11	3.2222e-07	0.183099	0.091549	5	snp	83	smgrowth.LiCl.10.mM	0.158059
2	chr2:3310725	3310725	G	A	-0.936717	0.183312	-149.256	-160.534	-5.11	3.2222e-07	0.183099	0.091549	5	snp	83	smgrowth.LiCl.10.mM	0.158059
2	chr2:3356990	3356990	C	T	-0.936717	0.183312	-149.256	-160.534	-5.11	3.2222e-07	0.183099	0.091549	5	snp	83	smgrowth.LiCl.10.mM	0.158059
2	chr2:3357605	3357605	A	T	-0.936717	0.183312	-149.256	-160.534	-5.11	3.2222e-07	0.183099	0.091549	5	snp	83	smgrowth.LiCl.10.mM	0.158059
2	chr2:3357608	3357608	T	A	-0.936717	0.183312	-149.256	-160.534	-5.11	3.2222e-07	0.183099	0.091549	5	snp	83	smgrowth.LiCl.10.mM	0.158059
2	chr2:3362444	3362444	T	C	-0.936717	0.183312	-149.256	-160.534	-5.11	3.2222e-07	0.183099	0.091549	5	snp	83	smgrowth.LiCl.10.mM	0.158059
2	chr2:3368034	3368034	T	C	-0.936717	0.183312	-149.256	-160.534	-5.11	3.2222e-07	0.183099	0.091549	5	snp	83	smgrowth.LiCl.10.mM	0.158059
2	chr2:3368079	3368079	T	C	-0.936717	0.183312	-149.256	-160.534	-5.11	3.2222e-07	0.183099	0.091549	5	snp	83	smgrowth.LiCl.10.mM	0.158059
2	chr2:3376561	3376561	C	G	-0.936717	0.183312	-149.256	-160.534	-5.11	3.2222e-07	0.183099	0.091549	5	snp	83	smgrowth.LiCl.10.mM	0.158059
2	chr2:3402114	3402114	A	G	-0.936717	0.183312	-149.256	-160.534	-5.11	3.2222e-07	0.183099	0.091549	5	snp	83	smgrowth.LiCl.10.mM	0.158059
2	chr2:3524512	3524512	A	G	0.435378	0.081943	-52.3697	-62.8346	5.3131	1.0775e-07	0.273973	0.136986	5	snp	115	wb.BaCl225mM.Efficiency	0.308118
2	chr2:3527683	3527683	C	T	-0.619742	0.116486	-64.5602	-75.753	-5.3203	1.0359e-07	0.131868	0.065934	5	snp	101	mating.spores	0.256449
2	chr2:3527683	3527683	C	T	-0.619742	0.116486	-64.5602	-75.753	-5.3203	1.0359e-07	0.131868	0.065934	5	snp	38	mating.figures	0.256449
2	chr2:3701190	3701190	A	T	-0.936717	0.183312	-149.256	-160.534	-5.11	3.2222e-07	0.183099	0.091549	5	snp	83	smgrowth.LiCl.10.mM	0.158059
2	chr2:3860205	3860205	C	A	0.560691	0.10084	-51.2005	-62.8346	5.5602	2.6943e-08	0.164384	0.082192	5	snp	115	wb.BaCl225mM.Efficiency	0.333084
2	chr2:3872528	3872528	A	G	-0.936717	0.183312	-149.256	-160.534	-5.11	3.2222e-07	0.183099	0.091549	5	snp	83	smgrowth.LiCl.10.mM	0.158059
2	chr2:3917232	3917232	G	A	-0.936717	0.183312	-149.256	-160.534	-5.11	3.2222e-07	0.183099	0.091549	5	snp	83	smgrowth.LiCl.10.mM	0.158059
2	chr2:3918410	3918410	A	T	-0.936717	0.183312	-149.256	-160.534	-5.11	3.2222e-07	0.183099	0.091549	5	snp	83	smgrowth.LiCl.10.mM	0.158059
2	chr2:3939387	3939387	G	A	-0.882716	0.17732	-149.857	-160.534	-4.9781	6.421e-07	0.197183	0.098592	5	snp	83	smgrowth.LiCl.10.mM	0.15026
2	chr2:3941535	3941535	G	A	-0.882716	0.17732	-149.857	-160.534	-4.9781	6.421e-07	0.197183	0.098592	5	snp	83	smgrowth.LiCl.10.mM	0.15026
2	chr2:3944657	3944657	C	A	-0.882716	0.17732	-149.857	-160.534	-4.9781	6.421e-07	0.197183	0.098592	5	snp	83	smgrowth.LiCl.10.mM	0.15026
2	chr2:3944841	3944841	C	T	-0.882716	0.17732	-149.857	-160.534	-4.9781	6.421e-07	0.197183	0.098592	5	snp	83	smgrowth.LiCl.10.mM	0.15026
2	chr2:3948333	3948333	A	G	-0.882716	0.17732	-149.857	-160.534	-4.9781	6.421e-07	0.197183	0.098592	5	snp	83	smgrowth.LiCl.10.mM	0.15026
2	chr2:3948935	3948935	G	A	-0.882716	0.17732	-149.857	-160.534	-4.9781	6.421e-07	0.197183	0.098592	5	snp	83	smgrowth.LiCl.10.mM	0.15026
2	chr2:3949069	3949069	T	C	-0.882716	0.17732	-149.857	-160.534	-4.9781	6.421e-07	0.197183	0.098592	5	snp	83	smgrowth.LiCl.10.mM	0.15026
2	chr2:3950095	3950095	T	C	-0.882716	0.17732	-149.857	-160.534	-4.9781	6.421e-07	0.197183	0.098592	5	snp	83	smgrowth.LiCl.10.mM	0.15026
2	chr2:3950715	3950715	C	G	-0.882716	0.17732	-149.857	-160.534	-4.9781	6.421e-07	0.197183	0.098592	5	snp	83	smgrowth.LiCl.10.mM	0.15026
2	chr2:3952392	3952392	T	C	-0.882716	0.17732	-149.857	-160.534	-4.9781	6.421e-07	0.197183	0.098592	5	snp	83	smgrowth.LiCl.10.mM	0.15026
2	chr2:3954895	3954895	T	C	-0.882716	0.17732	-149.857	-160.534	-4.9781	6.421e-07	0.197183	0.098592	5	snp	83	smgrowth.LiCl.10.mM	0.15026
2	chr2:3956959	3956959	A	G	-0.882716	0.17732	-149.857	-160.534	-4.9781	6.421e-07	0.197183	0.098592	5	snp	83	smgrowth.LiCl.10.mM	0.15026
2	chr2:3958607	3958607	C	G	-0.936717	0.183312	-149.256	-160.534	-5.11	3.2222e-07	0.183099	0.091549	5	snp	83	smgrowth.LiCl.10.mM	0.158059
2	chr2:3959745	3959745	T	C	-0.882716	0.17732	-149.857	-160.534	-4.9781	6.421e-07	0.197183	0.098592	5	snp	83	smgrowth.LiCl.10.mM	0.15026
2	chr2:3961411	3961411	T	C	-0.882716	0.17732	-149.857	-160.534	-4.9781	6.421e-07	0.197183	0.098592	5	snp	83	smgrowth.LiCl.10.mM	0.15026
2	chr2:3963478	3963478	C	T	-0.882716	0.17732	-149.857	-160.534	-4.9781	6.421e-07	0.197183	0.098592	5	snp	83	smgrowth.LiCl.10.mM	0.15026
2	chr2:3967887	3967887	G	A	-0.882716	0.17732	-149.857	-160.534	-4.9781	6.421e-07	0.197183	0.098592	5	snp	83	smgrowth.LiCl.10.mM	0.15026
2	chr2:401	401	A	G	0.70227	0.126424	-86.3917	-98.2309	5.5549	2.7783e-08	0.38806	0.19403	5	snp	139	wb.Diamide1.4mM.Efficiency	0.332541
2	chr2:4022052	4022052	G	A	-0.936717	0.183312	-149.256	-160.534	-5.11	3.2222e-07	0.183099	0.091549	5	snp	83	smgrowth.LiCl.10.mM	0.158059
2	chr2:4029829	4029829	A	C	-0.936717	0.183312	-149.256	-160.534	-5.11	3.2222e-07	0.183099	0.091549	5	snp	83	smgrowth.LiCl.10.mM	0.158059
2	chr2:4034054	4034054	G	A	-0.936717	0.183312	-149.256	-160.534	-5.11	3.2222e-07	0.183099	0.091549	5	snp	83	smgrowth.LiCl.10.mM	0.158059
2	chr2:4494266	4494266	T	A	0.475547	0.070827	-46.0343	-62	6.7142	1.8908e-11	0.356164	0.178082	1	snp	225	wb.Tunicamycin1.ug.ml.Efficiency	0.450615
2	chr2:4500505	4500505	C	T	0.672501	0.104052	-47.5253	-62.8346	6.4631	1.0256e-10	0.136986	0.068493	1	snp	115	wb.BaCl225mM.Efficiency	0.425159
2	chr2:4500505	4500505	C	T	0.957034	0.154876	-76.9197	-91.4629	6.1793	6.4369e-10	0.136986	0.068493	1	snp	132	wb.CsCl12.5mg.ml.Rate	0.396224
2	chr2:4500505	4500505	C	T	0.696584	0.128326	-63.0693	-74.4285	5.4282	5.6912e-08	0.136986	0.068493	5	snp	174	wb.LiCl225mM.Efficiency	0.31972
2	chr2:4500505	4500505	C	T	0.872078	0.092688	-39.6117	-67.2913	9.4087	1e-16	0.136986	0.068493	1	snp	198	wb.NaCl0.4M.Efficiency	0.60389
2	chr2:4501174	4501174	T	A	0.529049	0.093711	-50.9377	-62.8346	5.6455	1.6466e-08	0.191781	0.09589	5	snp	115	wb.BaCl225mM.Efficiency	0.341751
2	chr2:4526862	4526862	G	T	-0.750047	0.121336	-60.8713	-75.753	-6.1816	6.3468e-10	0.065934	0.032967	1	snp	101	mating.spores	0.333058
2	chr2:4526862	4526862	G	T	-0.750047	0.121336	-60.8713	-75.753	-6.1816	6.3468e-10	0.065934	0.032967	1	snp	38	mating.figures	0.333058
2	chr2:4536288	4536288	A	G	0.591853	0.098241	-49.3753	-62.8346	6.0245	1.6966e-09	0.164384	0.082192	1	snp	115	wb.BaCl225mM.Efficiency	0.380403
2	chr2:69332	69332	T	G	0.801431	0.149048	-80.153	-91.4629	5.377	7.5743e-08	0.166667	0.083333	5	snp	132	wb.CsCl12.5mg.ml.Rate	0.314547
2	chr2:69332	69332	T	G	0.648276	0.101768	-52.3871	-67.2913	6.3701	1.8886e-10	0.166667	0.083333	1	snp	198	wb.NaCl0.4M.Efficiency	0.415691
2	chr2:740874	740874	G	A	0.599487	0.096185	-43.8718	-57.4056	6.2326	4.5866e-10	0.280702	0.140351	1	snp	41	shape1.facs.percentmorethan4C	0.481998
2	chr2:742338	742338	C	T	0.483626	0.082021	-45.2752	-57.4056	5.8964	3.7161e-09	0.45614	0.22807	5	snp	41	shape1.facs.percentmorethan4C	0.44361
2	chr2:745843	745843	C	T	0.532601	0.089679	-45.029	-57.4056	5.939	2.8677e-09	0.350877	0.175439	5	snp	41	shape1.facs.percentmorethan4C	0.448509
2	chr2:948727	948727	A	T	0.947247	0.165287	-49.1973	-62	5.7309	9.9894e-09	0.054795	0.027397	5	snp	225	wb.Tunicamycin1.ug.ml.Efficiency	0.35044
2	chr2:998153	998153	C	T	0.631889	0.129606	-150.604	-160.534	4.8755	1.0856e-06	0.788732	0.394366	5	snp	83	smgrowth.LiCl.10.mM	0.144282
3	chr3:1065369	1065369	T	A	0.922457	0.137559	-50.6964	-67.2913	6.7059	2.0019e-11	0.082192	0.041096	1	snp	198	wb.NaCl0.4M.Efficiency	0.449773
3	chr3:1493933	1493933	T	C	0.418599	0.073048	-50.0155	-62	5.7305	1.0014e-08	0.463768	0.231884	5	snp	225	wb.Tunicamycin1.ug.ml.Efficiency	0.350398
3	chr3:1497184	1497184	G	T	0.690504	0.122235	-55.115	-67.2913	5.649	1.614e-08	0.217391	0.108696	1	snp	198	wb.NaCl0.4M.Efficiency	0.342101
3	chr3:1497357	1497357	A	G	0.690942	0.122264	-55.1058	-67.2913	5.6512	1.5929e-08	0.217391	0.108696	1	snp	198	wb.NaCl0.4M.Efficiency	0.342331
3	chr3:1497676	1497676	G	A	0.669125	0.123351	-55.9859	-67.2913	5.4246	5.81e-08	0.208333	0.104167	5	snp	198	wb.NaCl0.4M.Efficiency	0.319348
3	chr3:1497677	1497677	T	C	0.669125	0.123351	-55.9859	-67.2913	5.4246	5.81e-08	0.208333	0.104167	5	snp	198	wb.NaCl0.4M.Efficiency	0.319348
3	chr3:1497732	1497732	C	T	0.690158	0.122387	-55.1527	-67.2913	5.6391	1.7091e-08	0.217391	0.108696	1	snp	198	wb.NaCl0.4M.Efficiency	0.341099
3	chr3:1497787	1497787	G	A	0.692648	0.122541	-55.0991	-67.2913	5.6524	1.5824e-08	0.217391	0.108696	1	snp	198	wb.NaCl0.4M.Efficiency	0.342447
3	chr3:1498070	1498070	A	G	0.67647	0.121694	-55.4749	-67.2913	5.5588	2.7169e-08	0.192308	0.096154	5	snp	198	wb.NaCl0.4M.Efficiency	0.332936
3	chr3:1499978	1499978	A	T	-0.537967	0.10117	-64.7128	-75.753	-5.3175	1.0523e-07	0.137931	0.068966	5	snp	101	mating.spores	0.256201
3	chr3:1499978	1499978	A	T	-0.537967	0.10117	-64.7128	-75.753	-5.3175	1.0523e-07	0.137931	0.068966	5	snp	38	mating.figures	0.256201
3	chr3:1499986	1499986	G	A	-0.537967	0.10117	-64.7128	-75.753	-5.3175	1.0523e-07	0.137931	0.068966	5	snp	101	mating.spores	0.256201
3	chr3:1499986	1499986	G	A	-0.537967	0.10117	-64.7128	-75.753	-5.3175	1.0523e-07	0.137931	0.068966	5	snp	38	mating.figures	0.256201
3	chr3:1499996	1499996	G	A	-0.66513	0.107091	-60.8677	-75.753	-6.2109	5.2681e-10	0.114943	0.057471	1	snp	101	mating.spores	0.335715
3	chr3:1499996	1499996	G	A	-0.66513	0.107091	-60.8677	-75.753	-6.2109	5.2681e-10	0.114943	0.057471	1	snp	38	mating.figures	0.335715
3	chr3:1612920	1612920	C	A	0.92528	0.170516	-51.1985	-62.8346	5.4264	5.7516e-08	0.054795	0.027397	5	snp	115	wb.BaCl225mM.Efficiency	0.31953
3	chr3:1723146	1723146	C	T	0.650967	0.12376	-52.1622	-62.8346	5.2599	1.4412e-07	0.109589	0.054795	5	snp	115	wb.BaCl225mM.Efficiency	0.302772
3	chr3:1726476	1726476	A	G	0.650967	0.12376	-52.1622	-62.8346	5.2599	1.4412e-07	0.109589	0.054795	5	snp	115	wb.BaCl225mM.Efficiency	0.302772
3	chr3:1862789	1862789	A	G	-0.767713	0.151436	-194.009	-205	-5.0695	3.9878e-07	0.346154	0.173077	5	snp	56	shape2.length	0.1429
3	chr3:2022675	2022675	G	C	0.993639	0.118058	-39.1436	-62.8346	8.4165	1e-16	0.082192	0.041096	1	snp	115	wb.BaCl225mM.Efficiency	0.60389
3	chr3:2148151	2148151	T	G	0.705893	0.106311	-42.2498	-57.4056	6.6399	3.1398e-11	0.210526	0.105263	1	snp	41	shape1.facs.percentmorethan4C	0.527479
3	chr3:2148280	2148280	A	T	0.829959	0.138869	-60.8166	-74.4285	5.9765	2.2791e-09	0.114286	0.057143	1	snp	174	wb.LiCl225mM.Efficiency	0.375507
3	chr3:220929	220929	C	T	0.416426	0.074545	-51.4002	-62.8346	5.5863	2.32e-08	0.328767	0.164384	5	snp	115	wb.BaCl225mM.Efficiency	0.335728
3	chr3:2432260	2432260	G	A	-1.08018	0.195986	-191.761	-205	-5.5115	3.558e-08	0.08	0.04	1	snp	56	shape2.length	0.167858
3	chr3:243761	243761	G	A	0.657629	0.125076	-87.349	-98.0241	5.2579	1.4575e-07	1.0137	0.493151	5	snp	133	wb.CuCl25mM.Efficiency	0.302565
3	chr3:2439521	2439521	G	A	0.691236	0.131116	-153.694	-165.368	5.2719	1.3499e-07	0.248276	0.124138	5	snp	84	smgrowth.LiCl.5.mM	0.164692
3	chr3:298141	298141	C	T	0.689702	0.112558	-85.0402	-99.0534	6.1275	8.9256e-10	0.438356	0.219178	1	snp	204	wb.Nostress.Efficiency	0.390931
3	chr3:3015	3015	G	A	0.481332	0.09071	-56.7512	-67.2913	5.3063	1.1189e-07	0.246575	0.123288	5	snp	198	wb.NaCl0.4M.Efficiency	0.307427
3	chr3:428637	428637	A	G	0.896811	0.173003	-83.6593	-94.3755	5.1838	2.1742e-07	0.136986	0.068493	5	snp	222	wb.Tellurite30.5mM.Efficiency	0.29515
3	chr3:675683	675683	A	C	0.73314	0.13513	-173.345	-185.714	5.4254	5.7814e-08	0.126761	0.06338	5	snp	89	smgrowth.MMS.0.005percent	0.177239
3	chr3:724542	724542	T	A	0.669601	0.109156	-44.1103	-57.4056	6.1343	8.551e-10	0.210526	0.105263	1	snp	41	shape1.facs.percentmorethan4C	0.470842
3	chr3:725719	725719	C	G	0.669601	0.109156	-44.1103	-57.4056	6.1343	8.551e-10	0.210526	0.105263	1	snp	41	shape1.facs.percentmorethan4C	0.470842
3	chr3:731511	731511	A	G	0.669601	0.109156	-44.1103	-57.4056	6.1343	8.551e-10	0.210526	0.105263	1	snp	41	shape1.facs.percentmorethan4C	0.470842
1	DEL.I:5524001..5544000	5524001	REF	DEL	-0.852378	0.252864	-70.7245	-75.5085	-3.3709	0.00074923	0.109091	0.054545	5	sv	12	aaconc.isoleucine	0.167467
1	DEL.I:5524001..5544000	5524001	REF	DEL	-0.744064	0.174385	-141.486	-149.166	-4.2668	1.983e-05	0.298246	0.149123	1	sv	75	smgrowth.H2O2.0.5.mM	0.136575
1	DEL.I:5530001..5544000	5530001	REF	DEL	-0.744064	0.174385	-141.486	-149.166	-4.2668	1.983e-05	0.298246	0.149123	1	sv	75	smgrowth.H2O2.0.5.mM	0.136575
1	DEL.I:5531927..5534736	5531927	REF	DEL	-0.744064	0.174385	-141.486	-149.166	-4.2668	1.983e-05	0.298246	0.149123	1	sv	75	smgrowth.H2O2.0.5.mM	0.136575
1	DEL.I:58001..98000	58001	REF	DEL	-0.342336	0.098516	-82.7401	-87.0639	-3.4749	0.00051102	0.923077	0.461538	5	sv	23	mating.free.spores	0.111784
2	DEL.II:356220..359875	356220	REF	DEL	0.398255	0.111482	-95.0782	-99.7505	3.5724	0.00035374	0.794521	0.39726	5	sv	162	wb.HqCl215.uM.Efficiency	0.145395
1	DUP.I:154355..172511	154355	REF	DUP	0.806228	0.17273	-61.6049	-69.9388	4.6676	3.0478e-06	0.235294	0.117647	1	sv	29	lmgrowth.emm2.max.slope.time	0.330441
1	DUP.I:156001..168000	156001	REF	DUP	0.806228	0.17273	-61.6049	-69.9388	4.6676	3.0478e-06	0.235294	0.117647	1	sv	29	lmgrowth.emm2.max.slope.time	0.330441
1	DUP.I:161607..164225	161607	REF	DUP	0.806228	0.17273	-61.6049	-69.9388	4.6676	3.0478e-06	0.235294	0.117647	1	sv	29	lmgrowth.emm2.max.slope.time	0.330441
1	DUP.I:3201737..3207081	3201737	REF	DUP	0.67559	0.183638	-64.6423	-69.9388	3.6789	0.00023421	0.235294	0.117647	5	sv	29	lmgrowth.emm2.max.slope.time	0.213331
1	DUP.I:4912001..4940000	4912001	REF	DUP	-0.753439	0.223135	-177.229	-182.169	-3.3766	0.00073385	0.041379	0.02069	5	sv	94	smgrowth.SDS.0.001percent	0.0665192
1	DUP.I:4912001..4940000	4912001	REF	DUP	0.751598	0.213441	-170.372	-175.725	3.5213	0.00042937	0.042857	0.021429	5	sv	99	smgrowth.UV.187.2.J.m2	0.0752555
2	DUP.II:2116001..2134000	2116001	REF	DUP	0.496046	0.137948	-79.7274	-84.685	3.5959	0.0003233	0.191781	0.09589	5	sv	200	wb.NaCl0.4M.Rate	0.147352
3	DUP.III:1893747..1925804	1893747	REF	DUP	0.663275	0.189699	-179.275	-184.429	3.4965	0.00047147	0.171429	0.085714	5	sv	79	smgrowth.hydroxyurea.10.mM	0.0741257
3	DUP.III:234001..254000	234001	REF	DUP	-0.590524	0.164109	-60.9422	-65.9213	-3.5984	0.00032021	0.192308	0.096154	5	sv	20	aaconc.tryptophan	0.200787
3	DUP.III:236001..256000	236001	REF	DUP	-0.590524	0.164109	-60.9422	-65.9213	-3.5984	0.00032021	0.192308	0.096154	5	sv	20	aaconc.tryptophan	0.200787
3	DUP.III:246001..278000	246001	REF	DUP	-0.779554	0.22717	-95.6502	-100.608	-3.4316	0.00060006	0.109589	0.054795	5	sv	120	wb.Caffeine1.5mg.ml.Rate	0.133853
3	DUP.III:246001..278000	246001	REF	DUP	0.662712	0.157938	-122.127	-129.447	4.196	2.7164e-05	0.087719	0.04386	1	sv	62	smgrowth.CaCl2.150.mM	0.132083
3	DUP.III:246001..278000	246001	REF	DUP	0.67867	0.192931	-143.974	-149.166	3.5177	0.00043534	0.087719	0.04386	5	sv	75	smgrowth.H2O2.0.5.mM	0.0918848
3	DUP.III:246001..278000	246001	REF	DUP	0.586341	0.164274	-125.281	-130.476	3.5693	0.00035794	0.088496	0.044248	5	sv	81	smgrowth.KCl.0.6.M	0.09554
3	DUP.III:246001..278000	246001	REF	DUP	0.637796	0.158601	-121.49	-128.182	4.0214	5.7857e-05	0.088496	0.044248	5	sv	87	smgrowth.MgCl2.0.2.M	0.122222
3	DUP.III:274001..286000	274001	REF	DUP	-0.485575	0.112549	-68.4752	-75.753	-4.3143	1.6008e-05	0.10989	0.054945	1	sv	101	mating.spores	0.173079
3	DUP.III:274001..286000	274001	REF	DUP	-0.650645	0.155831	-59.2388	-65.9213	-4.1753	2.9756e-05	0.192308	0.096154	1	sv	20	aaconc.tryptophan	0.266526
3	DUP.III:274001..286000	274001	REF	DUP	-0.4901	0.131413	-81.6429	-87.0639	-3.7295	0.00019189	0.10989	0.054945	1	sv	23	mating.free.spores	0.129395
3	DUP.III:274001..286000	274001	REF	DUP	-0.485575	0.112549	-68.4752	-75.753	-4.3143	1.6008e-05	0.10989	0.054945	1	sv	38	mating.figures	0.173079
3	DUP.III:274001..286000	274001	REF	DUP	-0.775263	0.20664	-176.069	-182.169	-3.7518	0.0001756	0.068966	0.034483	5	sv	94	smgrowth.SDS.0.001percent	0.0832383
3	DUP.III:275493..284754	275493	REF	DUP	-0.485575	0.112549	-68.4752	-75.753	-4.3143	1.6008e-05	0.10989	0.054945	1	sv	101	mating.spores	0.173079
3	DUP.III:275493..284754	275493	REF	DUP	-0.650645	0.155831	-59.2388	-65.9213	-4.1753	2.9756e-05	0.192308	0.096154	1	sv	20	aaconc.tryptophan	0.266526
3	DUP.III:275493..284754	275493	REF	DUP	-0.4901	0.131413	-81.6429	-87.0639	-3.7295	0.00019189	0.10989	0.054945	1	sv	23	mating.free.spores	0.129395
3	DUP.III:275493..284754	275493	REF	DUP	-0.485575	0.112549	-68.4752	-75.753	-4.3143	1.6008e-05	0.10989	0.054945	1	sv	38	mating.figures	0.173079
1	INV.I:2683631..4911514	2683631	REF	INV	-0.426651	0.121334	-93.337	-97.9228	-3.5163	0.00043753	0.767123	0.383562	5	sv	145	wb.Ethanol.growth.2.Efficiency	0.140763
1	TRA.I:4103299..2806958	4103299	REF	TRA	0.589963	0.168076	-60.0712	-64.7993	3.5101	0.00044794	0.28	0.14	5	sv	27	lmgrowth.emm2.max.mass	0.197983
1	TRA.I:4103299..2806958	4103299	REF	TRA	0.730803	0.194868	-177.342	-183.372	3.7502	0.00017666	0.239437	0.119718	5	sv	60	smgrowth.Brefeldin.A.40.uM	0.0848252
1	TRA.I:4103299..2806958	4103299	REF	TRA	0.708456	0.18767	-169.728	-175.796	3.775	0.00016	0.218978	0.109489	5	sv	80	smgrowth.hydroxyurea.15.mM	0.0889542
