# Supplementary material for: Transient structural variations have strong effects on quantitative traits and reproductive isolation in fission yeast
Source: Nat Commun. 2017 Jan 24;8:14061. doi: 10.1038/ncomms14061 (PMC5286201; doi:10.1038/ncomms14061)
Supplement: Supplementary Data 8 — Kendall correlations and partial correlations between genetic distances and viability. [file ncomms14061-s8.xlsx]

## Sheet: 8
Supplementary Data 8. Kendall correlations and partial correlations between genetic distances and viability.
measure 1	measure 2	controlling for	tau	P-value
SNP distance	viability	-	-0.345142	0.0001562
SV distance	viability	-	-0.258173	0.005571
inv/tra distance	viability	-	-0.356348	0.0002005
cnv distance	viability	-	-0.104325	0.281
inv/tra distance	viability	SNP distance	-0.217003	0.0171194
SNP distance	viability	inv/tra distance	-0.19624	0.0310826
SNP distance	SV distance	-	0.601181	2.058e-11
SNP distance	inv/tra distance	-	0.525681	1.271e-08
