# Supplementary material for: Transient structural variations have strong effects on quantitative traits and reproductive isolation in fission yeast
Source: Nat Commun. 2017 Jan 24;8:14061. doi: 10.1038/ncomms14061 (PMC5286201; doi:10.1038/ncomms14061)
Supplement: Supplementary Data 9 — SV caller results on simulated data [file ncomms14061-s9.xlsx]

## Sheet: 9
Supplementary Data 9. SV caller results on simulated data
Simulated data sets
Data Set	Deletions	Del_length	Duplications	Dup_length	Insertions	Ins_length	Inversions	Inv_length	Translocations	Tra_length
s1	1	600-1600	5	600-1000	9	600-1600	8	800-1000	10	2000-3000
s2	2	1000-1600	4	600-1000	4	1000-1600	3	800-1000	8	2000-3000
s3	16	1000-1600	24	600-1000	20	1000-1600	45	800-1000	68	2000-3000
s4	13	1000-1600	20	600-1000	17	1000-1600	30	800-1000	40	2000-3000
s5	29	1000-1600	47	600-1000	31	1000-1600	23	800-1000	68	2000-3000
s6	30	1000-1600	24	600-1000	35	1000-1600	33	800-1000	48	2000-3000
s7	3	12000-16000	6	12000-20000	9	12000-16000	4	80000-100000	12	20000-30000
Method	Data set	# Simulated SV	False Discovery rate	Sensitivity
DELLY	s1	33	0.2	0.61
LUMPY	s1	33	0.17	0.61
Pindel	s1	33	0	0.52
cn.mops*	s1	33	1	0
SURVIVOR	s1	33	0	0.64
DELLY	s2	21	0.11	0.76
LUMPY	s2	21	0.06	0.71
Pindel	s2	21	0.09	0.48
cn.mops*	s2	21	1	0
SURVIVOR	s2	21	0	0.76
DELLY	s3	173	0.15	0.82
LUMPY	s3	173	0.06	0.71
Pindel	s3	173	0.03	0.55
cn.mops*	s3	173	1	0
SURVIVOR	s3	173	0.03	0.8
DELLY	s4	120	0.09	0.78
LUMPY	s4	120	0.05	0.66
Pindel	s4	120	0.05	0.58
cn.mops*	s4	120	1	0
SURVIVOR	s4	120	0	0.77
DELLY	s5	198	0.13	0.77
LUMPY	s5	198	0	0.36
Pindel	s5	198	0.03	0.56
cn.mops*	s5	198	1	0
SURVIVOR	s5	198	0	0.47
DELLY	s6	170	0.12	0.78
LUMPY	st6	170	0.03	0.65
Pindel	s6	170	0.02	0.59
cn.mops*	s6	170	1	0
SURVIVOR	s6	170	0.01	0.76
DELLY	s7	34	0.16	0.62
LUMPY	s7	34	0.33	0.53
Pindel	s7	34	0.29	0.55
cn.mops*	s7	34	0.63	0.18
SURVIVOR	s7	34	0.24	0.56
