# Supplementary material for: Transient structural variations have strong effects on quantitative traits and reproductive isolation in fission yeast
Source: Nat Commun. 2017 Jan 24;8:14061. doi: 10.1038/ncomms14061 (PMC5286201; doi:10.1038/ncomms14061)
Supplement: Supplementary Data 10 — Manual curation of initial population variant calls from cn.MOPS [file ncomms14061-s10.xlsx]

## Sheet: 10
Supplementary Data 10. Manual curation of initial population variant calls from cn.MOPS
Validated score are 2 (true), 1(perhaps) and 0 (no)
CHROM	START	END	ID	ALT	Validated	Copies	notes
I	1	100000	DUP.I:1..100000	DUP	2	2
I	5530001	5544000	DUP.I:5530001..5544000	DUP	2	4	Has nested DUP with ≥ 16 copies.
III	224001	264000	DUP.III:224001..264000	DUP	2	4-5
I	44001	60000	DUP.I:44001..60000	DUP	2	2
I	68001	80000	DUP.I:68001..80000	DUP	2	2
I	5524001	5544000	DUP.I:5524001..5544000	DUP	2	3
II	90001	104000	DUP.II:90001..104000	DUP	2	2	But RHS boundary not correct
III	1074001	1088000	DUP.III:1074001..1088000	DUP	2	2
II	686001	698000	DUP.II:686001..698000	DUP	2	3
II	2422001	2436000	DUP.II:2422001..2436000	DUP	2	0
III	1110001	1136000	DEL.III:1110001..1136000	DEL	2
I	5546001	5562000	DUP.I:5546001..5562000	DUP	2	2-3
II	1670001	1716000	DEL.II:1670001..1716000	DEL	2	0
II	3240001	3260000	DUP.II:3240001..3260000	DUP	2	2
II	4228001	4240000	DUP.II:4228001..4240000	DUP	2	2	But LHS boundary not correct
III	2022001	2040000	DUP.III:2022001..2040000	DUP	2	2	But RHS boundary not correct
II	690001	704000	DEL.II:690001..704000	DEL	2	0
II	3236001	3260000	DEL.II:3236001..3260000	DEL	2	0
III	1894001	1926000	DUP.III:1894001..1926000	DUP	2	2
III	2428001	2452882	DUP.III:2428001..2452882	DUP	2	2
I	5544001	5562000	DUP.I:5544001..5562000	DUP	2	2
III	212001	258000	DEL.III:212001..258000	DEL	2	0
I	48001	98000	DEL.I:48001..98000	DEL	2	0
II	4482001	4494000	DUP.II:4482001..4494000	DUP	2	3-4	But LHS boundary not correct
I	42001	62000	DEL.I:42001..62000	DEL	2	0
III	234001	254000	DEL.III:234001..254000	DEL	2	0
II	2114001	2134000	DUP.II:2114001..2134000	DUP	2	2
II	684001	698000	DUP.II:684001..698000	DUP	2	3
II	4526001	4539803	DUP.II:4526001..4539803	DUP	2	2	But LHS boundary not correct
II	2030001	2042000	DUP.II:2030001..2042000	DUP	2	2
I	2754001	2800000	DUP.I:2754001..2800000	DUP	2	2	But RHS boundary not correct?
III	2018001	2040000	DUP.III:2018001..2040000	DUP	2	2
III	1072001	1086000	DUP.III:1072001..1086000	DUP	2	2
III	1112001	1136000	DUP.III:1112001..1136000	DUP	2	2-3
II	92001	108000	DUP.II:92001..108000	DUP	2	3
I	3032001	3210000	DUP.I:3032001..3210000	DUP	2	2
II	4506001	4539803	DEL.II:4506001..4539803	DEL	2	0
II	4510001	4539803	DUP.II:4510001..4539803	DUP	2	3
III	222001	296000	DEL.III:222001..296000	DEL	2
I	5566001	5579132	DUP.I:5566001..5579132	DUP	2	0
II	4502001	4539803	DEL.II:4502001..4539803	DEL	2
III	1490001	1502000	DUP.III:1490001..1502000	DUP	2	2
III	1960001	2008000	DEL.III:1960001..2008000	DEL	2	0
III	2148001	2164000	DUP.III:2148001..2164000	DUP	2	4	But LHS boundary not correct
I	5446001	5564000	DUP.I:5446001..5564000	DUP	2	2
III	278001	320000	DEL.III:278001..320000	DEL	2	0
III	236001	256000	DUP.III:236001..256000	DUP	2	2
I	4184001	4242000	DUP.I:4184001..4242000	DUP	2	2	But RHS boundary not correct
I	66001	80000	DUP.I:66001..80000	DUP	2	5-6	But RHS boundary not correct
II	130001	164000	DEL.II:130001..164000	DEL	2	0
II	4438001	4466000	DUP.II:4438001..4466000	DUP	2	2
II	4504001	4539803	DEL.II:4504001..4539803	DEL	2
I	3034001	3058000	DUP.I:3034001..3058000	DUP	2	2	Some strains have hald this area duplicated. See
I	5114001	5128000	DUP.I:5114001..5128000	DUP	2	2	Has nested dup with copy number 4 within it.
II	88001	104000	DUP.II:88001..104000	DUP	2	2-4	Nice looking plot
III	244001	260000	DUP.III:244001..260000	DUP	2	2
III	2434001	2452882	DUP.III:2434001..2452882	DUP	2	2
III	1840001	1934000	DUP.III:1840001..1934000	DUP	2	2
I	5448001	5460000	DUP.I:5448001..5460000	DUP	2	2
II	4482001	4494000	DUP.II:4482001..4494000	DUP	2	6
III	1688001	1702000	DUP.III:1688001..1702000	DUP	2	2
I	5542001	5562000	DUP.I:5542001..5562000	DUP	2	2
III	1	24000	DUP.III:1..24000	DUP	2	2
III	220001	300000	DUP.III:220001..300000	DUP	2	2-4
III	2438001	2452882	DUP.III:2438001..2452882	DUP	2	2
I	4912001	4940000	DUP.I:4912001..4940000	DUP	2	3
III	274001	286000	DUP.III:274001..286000	DUP	2	2
III	428001	490000	DUP.III:428001..490000	DUP	2	2-5
AB325691	1	19999	DUP.AB325691:1..19999	DUP	2	2
II	1082001	1118000	DUP.II:1082001..1118000	DUP	2	5	Is nested within another DUP
II	3386001	4492000	DUP.II:3386001..4492000	DUP	2	2
MT	1	19430	DEL.MT:1..19430	DEL	2	0
III	2146001	2158000	DUP.III:2146001..2158000	DUP	2	2
I	2922001	2962000	DUP.I:2922001..2962000	DUP	2	2
II	80001	112000	DUP.II:80001..112000	DUP	1		Coverage is irregular.
I	156001	168000	DUP.I:156001..168000	DUP	1		Perhaps, but boundary not correct.
II	44001	64000	DUP.II:44001..64000	DUP	1		Perhaps, but boundary not correct.
I	154001	172000	DUP.I:154001..172000	DUP	1	2	Perhaps, but boundary not correct.
I	3986001	4000000	DUP.I:3986001..4000000	DUP	1		Coverage is irregular.
III	666001	682000	DUP.III:666001..682000	DUP	1	2
I	70001	92000	DUP.I:70001..92000	DUP	1		Perhaps, much larger regions looks duplicated?
I	3754001	3792000	DEL.I:3754001..3792000	DEL	1		Two LTRs present, perhaps make cov look low.
I	5506001	5579132	DUP.I:5506001..5579132	DUP	1
II	1600001	1642000	DEL.II:1600001..1642000	DEL	1	0
III	1040001	1132000	DEL.III:1040001..1132000	DEL	1
II	4476001	4492000	DUP.II:4476001..4492000	DUP	1		Coverage is irregular.
III	1074001	1086000	DUP.III:1074001..1086000	DUP	1
I	3982001	3994000	DEL.I:3982001..3994000	DEL	1	0	Looks like the loss of about 1/5th of chr2. Very large. Either very interesting, or an error in the bam.
III	1174001	1188000	DUP.III:1174001..1188000	DUP	1	2
III	2066001	2088000	DUP.III:2066001..2088000	DUP	1	2-3
I	5186001	5200000	DUP.I:5186001..5200000	DUP	1		Coverage is irregular. Interesting regions with 3 almost identical paralogs in the ref.
III	1838001	1934000	DUP.III:1838001..1934000	DUP	1	1.5	Looks considerably below 2x ploidy.
III	40001	52000	DEL.III:40001..52000	DEL	0
III	1106001	1136000	DEL.III:1106001..1136000	DEL	0
I	1356001	1368000	DEL.I:1356001..1368000	DEL	0
I	3570001	3582000	DUP.I:3570001..3582000	DUP	0
I	5428001	5440000	DEL.I:5428001..5440000	DEL	0
III	160001	212000	DEL.III:160001..212000	DEL	0
III	1372001	1424000	DUP.III:1372001..1424000	DUP	0
III	2304001	2316000	DEL.III:2304001..2316000	DEL	0
I	58001	70000	DUP.I:58001..70000	DUP	0
III	214001	286000	DUP.III:214001..286000	DUP	0		centromere
II	4480001	4492000	DEL.II:4480001..4492000	DEL	0
III	1692001	1706000	DEL.III:1692001..1706000	DEL	0
II	2116001	2134000	DEL.II:2116001..2134000	DEL	0
II	1618001	1630000	DEL.II:1618001..1630000	DEL	0
II	4474001	4492000	DUP.II:4474001..4492000	DUP	0
II	90001	104000	DEL.II:90001..104000	DEL	0	0
III	430001	488000	DEL.III:430001..488000	DEL	0
II	4522001	4539803	DEL.II:4522001..4539803	DEL	0
III	1102001	1136000	DEL.III:1102001..1136000	DEL	0
III	1114001	1136000	DEL.III:1114001..1136000	DEL	0
II	18001	52000	DUP.II:18001..52000	DUP	0
III	1170001	1182000	DEL.III:1170001..1182000	DEL	0
I	58001	98000	DEL.I:58001..98000	DEL	0
II	24001	44000	DEL.II:24001..44000	DEL	0
II	1436001	1456000	DEL.II:1436001..1456000	DEL	0
I	40001	54000	DEL.I:40001..54000	DEL	0
II	1	56000	DEL.II:1..56000	DEL	0
II	58001	110000	DUP.II:58001..110000	DUP	0
III	246001	278000	DEL.III:246001..278000	DEL	0
I	1216001	1300000	DEL.I:1216001..1300000	DEL	0
II	568001	698000	DEL.II:568001..698000	DEL	0		Coverage is irregular. Centromere.
II	142001	156000	DEL.II:142001..156000	DEL	0
II	4430001	4490000	DEL.II:4430001..4490000	DEL	0		centromere
I	48001	68000	DUP.I:48001..68000	DUP	0
I	1	56000	DUP.I:1..56000	DUP	0
II	4476001	4522000	DUP.II:4476001..4522000	DUP	0
II	16001	30000	DUP.II:16001..30000	DUP	0
II	86001	104000	DUP.II:86001..104000	DUP	0
II	688001	702000	DEL.II:688001..702000	DEL	0
I	2930001	2942000	DEL.I:2930001..2942000	DEL	0
III	1688001	1704000	DEL.III:1688001..1704000	DEL	0
II	718001	862000	DUP.II:718001..862000	DUP	0
II	20001	56000	DEL.II:20001..56000	DEL	0
