# Supplementary material for: Transient structural variations have strong effects on quantitative traits and reproductive isolation in fission yeast
Source: Nat Commun. 2017 Jan 24;8:14061. doi: 10.1038/ncomms14061 (PMC5286201; doi:10.1038/ncomms14061)
Supplement: Supplementary Data 11 — Manual curation of variant calls. [file ncomms14061-s11.xlsx]

## Sheet: 11
Supplementary Data 11. Manual curation of variant calls.
chr	Pos	Stop	Type	ID	True (score = 2)	Perhaps (score = 1)	False/untrustworthy (score = 0)	Score	Comment
III	1530144	1530498	DEL	DEL.III:1530144..1530498	JB1108, JB1166, JB1167			2
III	1862021	1862384	DEL	DEL.III:1862021..1862384	JB1108, JB1166, JB1167			2
III	2210634	2210988	DEL	DEL.III:2210634..2210988	JB1108, JB1117, JB1153			2
III	2319914	2324834	DEL	DEL.III:2319914..2324834	JB1108, JB1112, JB1113			2	Transposable element
II	2080922	2081275	DEL	DEL.II:2080922..2081275	JB1108, JB1166, JB847			2
I	1465326	1470247	DEL	DEL.I:1465326..1470247	JB1108, JB1112, JB1113			2	Transposable element
I	2926798	2931719	DEL	DEL.I:2926798..2931719	JB1108, JB1112, JB1166			2	Transposable element
I	3361142	3366062	DEL	DEL.I:3361142..3366062	JB1108, JB1112, JB1166			2	Transposable element
I	4941713	4942067	DEL	DEL.I:4941713..4942067	JB1108, JB1112, JB1113			2
I	5325143	5325497	DEL	DEL.I:5325143..5325497	JB1108, JB1113, JB1166			2
I	5501632	5502143	DEL	DEL.I:5501632..5502143	JB1108, JB1112, JB1113			2
MT	10847	13372	DEL	DEL.MT:10847..13372	JB1108, JB1110, JB1115			2	Reads map within deletion in JB1110 – screenshot
II	4534388	4535026	DEL	DEL.II:4534388..4535026		JB1108, JB1111, JB1112		1	At end of chromosome, lots of reads mapping within deletion
I	2693844	2694397	DEL	DEL.I:2693844..2694397	JB1108, JB1116, JB1166			2	Covers SPNCRNA.202
II	2380160	2380506	DEL	DEL.II:2380160..2380506	JB1109			2
I	3321460	3321823	DEL	DEL.I:3321460..3321823	JB1109, JB1113, JB1115			2
II	2037450	2037942	DEL	DEL.II:2037450..2037942	JB1110, JB862, JB874			2
II	3105817	3106180	DEL	DEL.II:3105817..3106180	JB1110, JB1112, JB1176			2	Some reads map within deleted region
I	238285	238880	DEL	DEL.I:238285..238880	JB1111, JB870, JB898			2
I	3996018	4000939	DEL	DEL.I:3996018..4000939	JB1111, JB1112, JB1181			2	Transposable element
II	1826224	1826606	DEL	DEL.II:1826224..1826606	JB1112, JB1113, JB1171			2	Inverted reads mapping within deletion
I	1004885	1005248	DEL	DEL.I:1004885..1005248	JB1112, JB1166, JB1201			2
I	1563811	1568732	DEL	DEL.I:1563811..1568732	JB1112, JB1176, JB1177			2
I	2012007	2012346	DEL	DEL.I:2012007..2012346	JB1112, JB1153, JB1166			2
I	4715786	4716149	DEL	DEL.I:4715786..4716149	JB1112, JB1198, JB855			2	Covers SPNCRNA.252
II	32659	36303	DEL	DEL.II:32659..36303	JB1112, JB1113, JB1114			2	Covers SPBC1348.11.1 and SPBC1348.12
III	2083914	2084276	DEL	DEL.III:2083914..2084276	JB1113, JB1176, JB1177			2	Covers start of SPNCRNA1258.1
II	1964869	1969789	DEL	DEL.II:1964869..1969789	JB1113, JB1176, JB1198			2	Transposable element
II	1553731	1554105	DEL	DEL.II:1553731..1554105	JB1114, JB1117, JB1175			2	Largely covers SPNCRNA.1442.1
I	5523931	5556110	DEL	DEL.I:5523931..5556110			JB1115, JB1203, JB872	0	Start is okay, end at end of chromosome, lots of reads map within deleted region
II	356220	359875	DEL	DEL.II:356220..359875	JB1115, JB1203, JB872			2	Covers SPTRNAGLN.04, SPBC1271.08c, SPBC1271.07c, SPBC1271.06c.1
II	3282854	3283208	DEL	DEL.II:3282854..3283208	JB1117, JB1153	JB1172		2, 1	Good quality reads mapping within deletion in JB1172, mates mapping up to 1Mb away
MT	5289	6499	DEL	DEL.MT:5289..6499			JB1154, JB893	0	Reads map within deleted region
II	670283	671228	DEL	DEL.II:670283..671228		JB1154		1	Large number of supporting reads have mate with MQ 0, region is low quality
III	777726	782647	DEL	DEL.III:777726..782647	JB1166, JB1185, JB876			2	Transposable element
II	3489297	3489651	DEL	DEL.II:3489297..3489651	JB1166, JB1172, JB876			2	Covers SPNCRNA1604.1
II	4420487	4421131	DEL	DEL.II:4420487..4421131	JB1166, JB1172, JB1175			2	Covers start of SPBC1289.15, towards end of chromosome but map Q is good
I	2854051	2854405	DEL	DEL.I:2854051..2854405	JB1166, JB1172, JB853			2	Reference has MQ 0 within del
I	397017	397370	DEL	DEL.I:397017..397370	JB1167, JB1198, JB593			2
I	2939711	2942291	DEL	DEL.I:2939711..2942291		JB1167, JB1198, JB877		1	Supporting reads good quality but near badly mapped region, ref has low qual here
MT	696	16534	DEL	DEL.MT:696..16534		JB1167, JB1171, JB1185		1	Deletion of whole MT unlikely to be true?
II	2636818	2637157	DEL	DEL.II:2636818..2637157	JB1172, JB1175, JB1198			2
I	2437573	2437936	DEL	DEL.I:2437573..2437936	JB1172, JB1198, JB877			2
I	5175872	5176226	DEL	DEL.I:5175872..5176226	JB1172, JB877, JB939			2
III	1716275	1716629	DEL	DEL.III:1716275..1716629	JB1176, JB1177, JB931			2
III	2158740	2159094	DEL	DEL.III:2158740..2159094	JB1176, JB1177, JB931			2
I	5190739	5200227	DEL	DEL.I:5190739..5200227	JB1177, JB4, JB861			2
I	167655	170012	DEL	DEL.I:167655..170012	JB1178, JB1199, JB763			2	Overlaps exon 1 of SPACH510.13c
III	1499168	1499909	DEL	DEL.III:1499168..1499909	JB1182			2	Overlaps exon 1 of pseudogene SPCC188.10c
I	4905392	4911115	DEL	DEL.I:4905392..4911115	JB1182, JB1186, JB1191			2	Lots of MQ 0 reads within this region in both ref and alternate strains
III	376365	822248	DEL	DEL.III:376365..822248				0	Difficult to interpret, not detected by DELLY
III	580758	841387	DEL	DEL.III:580758..841387				0	Difficult to interpret, not detected by DELLY
II	1812343	1817262	DEL	DEL.II:1812343..1817262	JB1184			2	Transposable element
MT	6844	7925	DEL	DEL.MT:6844..7925	JB1185, JB1186, JB1188			2	Overlaps exon 1 of SPMIT.03
III	2347887	2348363	DEL	DEL.III:2347887..2348363	JB1185, JB1186, JB1187			2	Disrupts end of SPCC1494.10
II	1900661	3604520	DEL	DEL.II:1900661..3604520				0	Difficult to interpret, not detected by DELLY
I	844082	857333	DEL	DEL.I:844082..857333				0	Difficult to interpret
III	187087	187491	DEL	DEL.III:187087..187491	JB1192			2	Overlaps SPNCRNA.1117
MT	9227	9824	DEL	DEL.MT:9227..9824	JB1196			2	Reads mapping within deletion (heterozygous?) - not detected by Delly
II	4400964	4403077	DEL	DEL.II:4400964..4403077	JB1197			2
II	2163457	2163810	DEL	DEL.II:2163457..2163810	JB1198			2	Long terminal repeat region
I	4897502	4897865	DEL	DEL.I:4897502..4897865	JB1198			2	Long terminal repeat region
I	3043424	3043787	DEL	DEL.I:3043424..3043787	JB1205, JB1206			2	Long terminal repeat region
I	5531927	5534736	DEL	DEL.I:5531927..5534736	JB1205, JB1206			2	Reads seem fine, region is low complexity and at end of chr
III	115342	117145	DEL	DEL.III:115342..117145	JB374			2	Deletion covers SPCC330.05c
II	1488228	1489646	DEL	DEL.II:1488228..1489646	JB374			2	Deletion covers SPBC11B10.02c.1
I	5481999	5488369	DEL	DEL.I:5481999..5488369	JB594			2	Overlaps SPAC922.05c, SPAC922.06, SPAC922.07c.1
III	299724	300128	DEL	DEL.III:299724..300128	JB758, JB866			2
II	88950	120587	DEL	DEL.II:88950..120587	JB842, JB845, JB851			2	Spanning repetitive region
II	4451323	4451647	DEL	DEL.II:4451323..4451647	JB843, JB872, JB874			2	Within SPNCRNA.446
II	4490333	4490507	DEL	DEL.II:4490333..4490507		JB843, JB877, JB916		1	Some signal but very small deletion, smaller than insert size?
I	2979307	2979662	DEL	DEL.I:2979307..2979662	JB853			2
I	3190948	3191311	DEL	DEL.I:3190948..3191311	JB861			2	Long terminal repeat region
II	3610190	3613878	DEL	DEL.II:3610190..3613878	JB870			2	Breakpoints disrupt SPBC16D10.07c, SPBC16D10.08c
III	498247	1277610	DEL	DEL.III:498247..1277610			JB876	0	Very large deletion, paired-end support is only 2?
III	499945	500308	DEL	DEL.III:499945..500308	JB877, JB939			2	Long terminal repeat region
II	4439913	4440336	DEL	DEL.II:4439913..4440336	JB877			2	Deletion covers SPNCRNA.117.1
I	3405036	3405348	DEL	DEL.I:3405036..3405348	JB880			2
III	427169	486881	DEL	DEL.III:427169..486881			JB883	0	Lots of abnormally mapped reads in both locations, signal not clear, very large deletion
I	3458934	3459402	DEL	DEL.I:3458934..3459402	JB892			2	Partially covers SPAC3A11.07.1
II	2147708	2148295	DEL	DEL.II:2147708..2148295		JB907		1	Most supporting reads have mate MQ 0
I	3988706	3989380	DEL	DEL.I:3988706..3989380	JB908, JB944			2	Within SPAPB15e9.01c.1
I	1846027	3644376	DEL	DEL.I:1846027..3644376			JB909	0	Reads appear to be inverted? Signal looks wrong for deletion
II	2125458	2125775	DEL	DEL.II:2125458..2125775	JB910, JB971			2
II	129944	130278	DEL	DEL.II:129944..130278	JB911, JB916			2	Quite small, only 334 bp
II	294836	295060	DEL	DEL.II:294836..295060		JB916		1	Some signal but very small deletion, smaller than insert size? (224 bp)
I	5096118	5096234	DEL	DEL.I:5096118..5096234		JB916		1	Some signal but very small deletion, smaller than insert size? (116 bp)
I	2982545	2983331	DEL	DEL.I:2982545..2983331	JB917			2
III	2180469	2180832	DEL	DEL.III:2180469..2180832	JB918			2	Lots of abnormally mapped reads in this region
II	3009728	3010326	DEL	DEL.II:3009728..3010326	JB938			2	Deletion within SPNCRNA.1571
III	2063281	2063793	DEL	DEL.III:2063281..2063793	JB942			2
III	1407027	1409847	DEL	DEL.III:1407027..1409847	JB953			2	Deletion covers SPNCRNA.1193, SPCC622.05.1, SPCC622.06c.1
II	2395893	2396206	DEL	DEL.II:2395893..2396206	JB953			2	Deletion covers SPNCRNA.1509.1
III	1174378	1180356	DUP	DUP.III:1174378..1180356				2	JB886 and JB760 have 4 or 5 copies. Other strain have CNVs spanning this region.
II	2036560	2041264	DUP	DUP.II:2036560..2041264				1	A complex region, close to end of chromosome II. JB873 has large duplications either die of a large deletion/unmappable region that has a cluster of 4 LTRs and membrane transporter genes. Other strains have 2 copies to 3' of the predicted SV.
MT	1	19382	DUP	DUP.MT:1..19382				2	most predicted strains have about 2 copies, but JB862 has 5 copies.
I	1206118	3043787	DUP	DUP.I:1206118..3043787				1	possibly several smaller duplications within the predcited SV, also JB1205 has a 45 copies SV covering hexose transmembrane transporter Ght7 (SPBC1348.14c), and JB1206 has 17 copies, JB1207 has 4 copies.
I	2920484	2923200	DUP	DUP.I:2920484..2923200				2	JB113 has 3 copies, all otherpredcited strains have 2 copies.
MT	12234	13382	DUP	DUP.MT:12234..13382				2	Small, 670nt duplication in JB845.
I	615802	3692992	DUP	DUP.I:615802..3692992				2	JB918 has 8 copies, JB943 and JB1110 have 2.
III	1893747	1925804	DUP	DUP.III:1893747..1925804				2	JB918 has 4 copies, all other predcited strains have 3 or 2. SV region spans copper transporting ATPase Ccc2.
II	43765	63507	DUP	DUP.II:43765..63507				0	Location is at centromere, with only lncRNAs and tRNAs. No clear dup at predcited region, but some strains have v. high copy smaller CNVs nearly, eg JB883.
I	154355	172511	DUP	DUP.I:154355..172511				2	Complex region, with JB841 having 12 copes in predicted region but 3-4 copies in a much larger region (predicted in DUP00000073). High copy region spans SPAC5H10.10, NADPH dehydrogenase.
I	3201737	3207081	DUP	DUP.I:3201737..3207081				2	Complex region, of nested duplications that encompases DUP00000070.
I	161607	164225	DUP	DUP.I:161607..164225				2	JB1180 has 4 copies spanning SPAC513.07 a flavonol reductase/cinnamoyl-CoA reductase. JB837 also has coverlapping SV.
I	3200324	3208335	DUP	DUP.I:3200324..3208335				0	Unlikely to be a real event.
I	3988044	3988611	DUP	DUP.I:3988044..3988611				2	Complex region with 2-7 copies per strain, nested withing larger duplication with 2 copies. Spans 3 genes, including 2 mitochonrial ptoteins, and nicotinate phosphoribosyltransferase Npt1.
I	3011622	3012291	DUP	DUP.I:3011622..3012291				2	Nested duplications, JB874 and JB594 has 2 copies as predicted, JB1202 has two in larger regino encompassing this SV. Spans 3 genes, including SPAC1039.04 a plasma membrane nicotinic acid transmembrane transporter.
I	2012011	3993692	DUP	DUP.I:2012011..3993692				2	Nested duplication, with strains having 2-7 copies, encompassing 3 whole genes. Larger area has 2 copies.
II	2012304	3403455	DUP	DUP.II:2012304..3403455				0	Unlikely to be a real event.
MT	7964	15452	DUP	DUP.MT:7964..15452				1	Very large event, 1391152nt long (30% of chr2). TOO large to plot easily (increase windowsize to 1000nt?).
II	86009	103866	DUP	DUP.II:86009..103866		JB873		1	Irregular coverage, in region with 4 regularly-spaced very similar paralogs.
I	5452412	5459987	DUP	DUP.I:5452412..5459987	JB874			2	Clear 2x duplication.
MT	10535	13874	DUP	DUP.MT:10535..13874		JB884		1	Looks like intron loss, not duplication.
III	275493	284754	DUP	DUP.III:275493..284754	JB886			2	5 copies.
I	3090137	4743492	DUP	DUP.I:3090137..4743492			JB901	0	No clear DUP at these coords.
I	1846026	3644375	DUP	DUP.I:1846026..3644375	JB909			0	No clear DUP at these coords.
I	3871499	3872073	DUP	DUP.I:3871499..3872073			JB918	0	No clear DUP at these coords.
II	1117112	1121275	DUP	DUP.II:1117112..1121275	JB943			2	Clear 2x cov, another strain has about 9x.
II	1621058	1624985	DUP	DUP.II:1621058..1624985			JB952	0	Centromere.
I	2683631	4911514	INV	INV.I:2683631..4911514	JB1109, JB1110, JB1111			2	Large inversion previously found by Brown, Avelar
MT	12162	12492	INV	INV.MT:12162..12492			JB1110, JB897	0	Within a deletion in JB1110, not observed in JB897 - not detected by DELLY
II	1671091	3239643	INV	INV.II:1671091..3239643	JB1112, JB1176			2	Not detected by DELLY
I	5523247	5529565	INV	INV.I:5523247..5529565	JB1112, JB1177, JB1198			2	Not detected by DELLY
III	35859	2427790	INV	INV.III:35859..2427790	JB1112, JB1113, JB1117			2	Could be same variant as 36?
III	38694	2427372	INV	INV.III:38694..2427372	JB1112, JB1113, JB1176			2	Could be same variant as 35? - not detected by DELLY
III	1738684	2064180	INV	INV.III:1738684..2064180			JB1112, JB1113, JB839	0	Lots of abnormally mapped reads at start/end, mapping to different locations
I	59818	5556406	INV	INV.I:59818..5556406		JB1112		1	Seems to be strong signal but surrounding start/end regions have mq 0/ no reads
III	1738684	2180933	INV	INV.III:1738684..2180933			JB1113, JB1115, JB1116	0	Lots of abnormally mapped reads at start/end, mapping to different locations
I	60371	5523932	INV	INV.I:60371..5523932		JB1115, JB592		1	Strong signal but lots of abnormally mapped reads at start/end, mapping to different locations, spanning whole chromosome?
III	204720	228434	INV	INV.III:204720..228434		JB1153		1	Strong signal but lots of abnormally mapped reads at start/end, mapping to different locations, spanning whole chromosome?
AB325691	13763	15894	INV	INV.AB325691:13763..15894	JB1154			2	V clear signal - Not detected by DELLY
I	3722340	3897575	INV	INV.I:3722340..3897575	JB1166, JB1172, JB877			2	V clear signal - Not detected by DELLY
MT	14200	16535	INV	INV.MT:14200..16535		JB1167, JB899		1	Some signal which appears to be confused with another inversion - not detected by DELLY
MT	1083	16535	INV	INV.MT:1083..16535		JB1171		1	Some signal, end position has lots of inverted reads with mates mapping to different locations - not detected by DELLY
MT	4987	10239	INV	INV.MT:4987..10239			JB1171	0	Little evidence for this event - not detected by DELLY
III	926057	1338072	INV	INV.III:926057..1338072	JB1172, JB1175, JB1193			2	Fairly good signal - not detected by DELLY
III	1862026	2220449	INV	INV.III:1862026..2220449			JB1174	0	Start appears to be within deletion, signal is confused
III	427175	1738682	INV	INV.III:427175..1738682			JB1178, JB1191, JB1197	0	Lots of abnormally mapped reads at start/end, mapping to different locations
II	841279	2593292	INV	INV.II:841279..2593292		JB1185		1	Definitely an event here but not clear what, linked to translocation with chromosome 3?
II	105368	112729	INV	INV.II:105368..112729	JB1187, JB872			2	V clear signal
I	714620	3304826	INV	INV.I:714620..3304826	JB1188			2	Clear signal - not detected by DELLY
I	3304826	3692993	INV	INV.I:3304826..3692993	JB1188			2	Might be part of more complex rearrangement - not detected by DELLY
II	106536	111697	INV	INV.II:106536..111697	JB1189, JB912, JB913			2	V clear signal
AB325691	6644	6784	INV	INV.AB325691:6644..6784	JB1191, JB1192			2	Definitely an inversion here, very small
III	1175133	2309481	INV	INV.III:1175133..2309481	JB1192			2	V clear - not detected by DELLY
I	67357	5538734	INV	INV.I:67357..5538734		JB1192		1	Some signal for an inversion here, but spans whole chromosome!
III	615336	1738682	INV	INV.III:615336..1738682		JB4, JB837, JB842		1	Start/end regions have lots of abnormally mapped reads, all mapping to different locations, confused signal
III	1838983	1868912	INV	INV.III:1838983..1868912	JB588, JB864			2	Not detected by DELLY
III	1869508	1933772	INV	INV.III:1869508..1933772	JB588, JB864			2	Not detected by DELLY
III	1894506	2017091	INV	INV.III:1894506..2017091	JB592, JB758			2
I	5441679	5444853	INV	INV.I:5441679..5444853	JB837			2	V clear signal - not detected by DELLY
MT	8083	18727	INV	INV.MT:8083..18727			JB839, JB841, JB846	0	No evidence for inversion at either location
MT	10550	18589	INV	INV.MT:10550..18589			JB839, JB840, JB841	0	No strong evidence for inversion at either location
III	31610	2432518	INV	INV.III:31610..2432518		JB844, JB932		1	Some signal but barely any reads mapped at this location
III	213649	227042	INV	INV.III:213649..227042		JB844, JB911		1	Some signal but start/end have lots of abnormally mapping reads with mates at various locations
III	2180931	2220455	INV	INV.III:2180931..2220455		JB844		1	Some signal but start/end have lots of abnormally mapping reads with mates at various locations
I	52959	5426576	INV	INV.I:52959..5426576	JB871			2	Some evidence for inversion but spans whole chromosome!
II	2012305	4231835	INV	INV.II:2012305..4231835	JB893, JB899			2	Looks like part of a complex rearrangement, translocated reads at start/end on chr III
II	3084527	4188976	INV	INV.II:3084527..4188976	JB901			2	Looks like part of a complex rearrangement, translocated reads at start/end on chr III
II	2322635	2442850	INV	INV.II:2322635..2442850	JB916			2	V clear
I	162641	5157736	INV	INV.I:162641..5157736	JB916			2	V clear
III	248522	1554519	INV	INV.III:248522..1554519	JB929			2	V clear - not detected by DELLY
III	1804999	2021554	INV	INV.III:1804999..2021554	JB930			2	Fairly clear, although lots of abnormal reads also at these locations - not detected by DELLY
I	2667514	2667515	TRA	TRA.I:2667514..2667515		JB1108 JB1110 JB1112		1	Good evidence for a complex rearrangement here, at gene (SPNCRNA.201.1). See image.
MT	6266	6267	TRA	TRA.MT:6266..6267		JB1108,JB1110,JB1112		1	Deletion of (MT:5,518-6,245), perhaps intron loss.
I	4345944	4345945	TRA	TRA.I:4345944..4345945		JB1108,JB111, JB1112		1	Some type of SV here, but unclear what type.
II	294645	294646	TRA	TRA.II:294645..294646		JB1108,JB111, JB1112		1	Some type of SV here, but unclear what type.
I	4096582	4096583	TRA	TRA.I:4096582..4096583			JB1111,JB897	0	Weak evidence for a SV here.
II	626180	626181	TRA	TRA.II:626180..626181			JB1111,JB897	0	Weak evidence for a SV here.
II	4019918	4019919	TRA	TRA.II:4019918..4019919		JB1112,JB1153,JB880		1	Evidence for junction in about half the reads.
MT	5589	5590	TRA	TRA.MT:5589..5590		JB1112,JB1153,JB880		1	More likely a large deletion (intron loss).
I	5250388	5250389	TRA	TRA.I:5250388..5250389		JB1112,JB1113,JB1176		1	Evidence for junction in about half the reads.
II	771296	771297	TRA	TRA.II:771296..771297		JB1112,JB1113,JB1176		1	Evidence for junction in about half the reads.
I	3796364	3796365	TRA	TRA.I:3796364..3796365	JB1115			2	Clear evidence from half-mapping reads for some kind of SV here, but clear what type.
III	2040400	2040401	TRA	TRA.III:2040400..2040401	JB1115			2	Clear evidence, all the reads support a junction here.
I	2667713	2667714	TRA	TRA.I:2667713..2667714		JB1153,JB1196,JB916		1	Clearly a SV at this region, but unclear what type.
II	4020056	4020057	TRA	TRA.II:4020056..4020057		JB1153,JB1196,JB916		1	Clearly a SV at this region, but unclear what type.
I	5536352	5536353	TRA	TRA.I:5536352..5536353			JB1174,JB1190,JB1191	0	Looks like a deletion of about 300nt in all these strains, and not a TRA.
II	77553	77554	TRA	TRA.II:77553..77554			JB1174,JB1190,JB1191	0	Only weak evidece for a SV, at best.
II	4240594	4240595	TRA	TRA.II:4240594..4240595			JB1177	0	Weak evidence for a junction here.
III	500807	500808	TRA	TRA.III:500807..500808	JB1177			2	Clear evidence for some type of SV here. Unclear what type. Location has LTR.
II	105832	105833	TRA	TRA.II:105832..105833	JB1182,JB1184,JB869			2	Clear evidence from half-mapping reads for a junction here fro mall the reads. NUMT?
MT	12374	12375	TRA	TRA.MT:12374..12375			JB1182,JB1184,JB869	0	No evidence for junction.
II	325111	325112	TRA	TRA.II:325111..325112	JB1183			2	Clear evidence of of a junction here, all reads are half-mapping.
III	822288	822289	TRA	TRA.III:822288..822289	JB1183			2	Clear evidence of of a junction here, all reads are half-mapping.
II	325164	325165	TRA	TRA.II:325164..325165	JB1183			2	Clear evidence of of a junction here, all reads are half-mapping.
III	376366	376367	TRA	TRA.III:376366..376367	JB1183			2	Clear evidence of of a junction here, all reads are half-mapping.
II	771633	771634	TRA	TRA.II:771633..771634	JB1184			2	Clear evidence of of a junction here, all reads are half-mapping.
III	580759	580760	TRA	TRA.III:580759..580760	JB1184			2	Clear evidence of of a junction here, all reads are half-mapping.
II	771678	771679	TRA	TRA.II:771678..771679	JB1184			2	Clear evidence of of a junction here, all reads are half-mapping.
III	841434	841435	TRA	TRA.III:841434..841435	JB1184			2	Clear evidence of of a junction here, all reads are half-mapping. See image.
II	841277	841278	TRA	TRA.II:841277..841278	JB1185			2	Clear evidence for a junction from all reads. See image.
III	2201748	2201749	TRA	TRA.III:2201748..2201749	JB1185			2	Clear evidence for a junction from all reads. See image.
I	5066064	5066065	TRA	TRA.I:5066064..5066065		JB1186,JB1185	JB870	1, 0	An LTR here, possibly causes the endpoint of the SV, or artifactual?
II	592808	592809	TRA	TRA.II:592808..592809		JB1186,JB1185	JB870	1, 0	Some type of SV here, but unclear what type.
I	758296	758297	TRA	TRA.I:758296..758297	JB1186			2	Clear evidence for a junction from all reads.
II	3604570	3604571	TRA	TRA.II:3604570..3604571	JB1186			2	Good evidence for junction in from all reads at (II:3,604,524).
I	758325	758326	TRA	TRA.I:758325..758326	JB1186			2	Good evidence for a junction from all reads at (I:758,294), but same location as site (I:758296).
II	1900665	1900666	TRA	TRA.II:1900665..1900666	JB1186			2	Good evidence for junction from all reads at this site.
I	3466518	3466519	TRA	TRA.I:3466518..3466519	JB1190			2	Good evidence for junction from all reads at (I:3,466,519)
II	1180655	1180656	TRA	TRA.II:1180655..1180656	JB1190			2	Good evidence for junction from all reads at (II:1,180,606)
I	4642687	4642688	TRA	TRA.I:4642687..4642688	JB1191,JB1194			2	Good evidence of a junction from all reads at this site.
II	1445834	1445835	TRA	TRA.II:1445834..1445835	JB1191,JB1194			2	Good evidence of a junction from all reads at (II:1,445,843)
II	3540485	3540486	TRA	TRA.II:3540485..3540486	JB1196	JB1196		2, 1	Good evidence for junction from all reads at this site.
MT	9378	9379	TRA	TRA.MT:9378..9379	JB1196	JB1196		2, 1	No clear evidence of a junction here, but the a large deletion at (MT:10,919-13,312), perhaps intron loss.
II	3540530	3540531	TRA	TRA.II:3540530..3540531	JB1196	JB1196		2, 1	Good evidence for a junction from all reads at (II:3,540,487)
MT	1375	1376	TRA	TRA.MT:1375..1376	JB1196	JB1196		2, 1	No clear evidence of a junction here.
I	402442	402443	TRA	TRA.I:402442..402443			JB1197	0	Not clearly a translocation, region of uncertina mapping and repeats at (II:688,824-697,848).
II	676633	676634	TRA	TRA.II:676633..676634			JB1197	0	Not clearly a translocation, region of uncertina mapping and repeats at (II:688,824-697,848).
II	38939	38940	TRA	TRA.II:38939..38940			JB1205	0	Looks like a deletion at (III:206,162-212,087), not a translocation.
III	205980	205981	TRA	TRA.III:205980..205981			JB1205	0	Looks like a deletion at (III:206,162-212,087), not a translocation.
I	5555637	5555638	TRA	TRA.I:5555637..5555638		JB1205		1	Looks like a large deletion in th eregion (II:4,426,663-4,476,670). Translocation unclear.
II	4467263	4467264	TRA	TRA.II:4467263..4467264		JB1205		1	Looks like a large deletion in th eregion (II:4,426,663-4,476,670). Translocation unclear.
II	4457123	4457124	TRA	TRA.II:4457123..4457124		JB847,JB850,JB851		1	Intron loss in SPMIT.05, and probably some other event type, but unclear what.
MT	6684	6685	TRA	TRA.MT:6684..6685		JB847,JB850,JB851		1	Intron loss in SPMIT.05, and probably some other event type, but unclear what.
II	4457170	4457171	TRA	TRA.II:4457170..4457171		JB862,JB908,JB944		1	There is clearly a deletion of SPMIT.06 exon1, in all these strains, and some other complex events. Perhaps a NUMT?
MT	15457	15458	TRA	TRA.MT:15457..15458		JB862,JB908,JB944		1	There is clearly a deletion of SPMIT.06 exon1, in all these strains, and some other complex events. Perhaps a NUMT?
II	1801963	1801964	TRA	TRA.II:1801963..1801964	JB871,JB980,JB907			2	Good evidence for some complex SV here. Close ot LTR.
III	383750	383751	TRA	TRA.III:383750..383751			JB871,JB980,JB907	0	Weak evidence for some SV here. LTR or low complexity?
II	2115451	2115452	TRA	TRA.II:2115451..2115452		JB871		1	Unclear what type fo event this is.
MTR	4603	4604	TRA	TRA.MTR:4603..4604		JB871		1	Unclear what type fo event this is.
I	2715208	2715209	TRA	TRA.I:2715208..2715209		JB871		1	Many abberant read pairs in this strain, so difficult to validate.
II	1209940	1209941	TRA	TRA.II:1209940..1209941		JB871		1	Many abberant read pairs in this strain, so difficult to validate.
I	3399637	3399638	TRA	TRA.I:3399637..3399638		JB871		1	Many abberant read pairs in this strain, so difficult to validate.
II	3245593	3245594	TRA	TRA.II:3245593..3245594		JB871		1	Many abberant read pairs in this strain, so difficult to validate.
II	593412	593413	TRA	TRA.II:593412..593413		JB886		1	No obvious causes for erroneous call.
III	427682	427683	TRA	TRA.III:427682..427683		JB886		1	No obvious causes for erroneous call.
I	57542	57543	TRA	TRA.I:57542..57543		JB908,JB944		1
II	54605	54606	TRA	TRA.II:54605..54606		JB908,JB944		1
I	55128	55129	TRA	TRA.I:55128..55129			JB910	0	More likely to be a LTR insert/deletion
II	56972	56973	TRA	TRA.II:56972..56973			JB910	0	More likely to be a LTR insert/deletion
II	592880	592881	TRA	TRA.II:592880..592881			JB932,JB933,JB934	0	Weak evidence for some SV here. LTR or low complexity?
III	218945	218946	TRA	TRA.III:218945..218946			JB932,JB933,JB934	0	Weak evidence for some SV here.
I	4103299	4103300	TRA	TRA.I:4103299..4103300	JB932,JB933,JB934			2	Good evidence for junction from all reads at this site.
II	2806958	2806959	TRA	TRA.II:2806958..2806959	JB932,JB933,JB934			2	Good evidence for junction at (II:2806911)
