# Supplementary material for: Transient structural variations have strong effects on quantitative traits and reproductive isolation in fission yeast
Source: Nat Commun. 2017 Jan 24;8:14061. doi: 10.1038/ncomms14061 (PMC5286201; doi:10.1038/ncomms14061)
Supplement: Supplementary Data 12 — Manual curation of copy number variants that segregate within one or more clonal clusters. [file ncomms14061-s12.xlsx]

## Sheet: 12
Supplementary Data 12. Manual curation of copy number variants that segregate within one or more clonal clusters.
There are 36 unique CNVs that manual inspection of allele calls and coverage plot show are segregating.
ID	CLUSTER	CHROM	START	MIDPOINT	END	LENGTH	SEGREGATING	NOTES	COVERAGE.PLOT.SUPPORT	CONTAINED.ON.ARRAY	NOTES
DEL.I:48001..98000	10	I	48001	73001	98000	50000	y	all alleles correct	y
DUP.I:1216001..1300000	12	I	1216001	1258001	1300000	84000	y	all alleles correct	y	y
DUP.I:2754001..2800000	2	I	2754001	2777001	2800000	46000	y	all alleles correct	y
DUP.I:2930001..2942000	1	I	2930001	2936001	2942000	12000	y	all alleles correct	y		Has an LTR on each boundary.
DUP.I:3034001..3058000	3	I	3034001	3046001	3058000	24000	y	all alleles correct	y		Overlaps with DUP.I:3034001..3058000
DUP.I:3032001..3210000	3	I	3032001	3121001	3210000	178000	y	all alleles correct	y		Very large DUP at end of chr1.
DUP.I:3201737..3207081	3	I	3201737	3.20441e+06	3207081	5345	y	all alleles correct	y		Overlaps with larger DUP.
DUP.I:4184001..4242000	1	I	4184001	4213001	4242000	58000	y	all alleles correct	y		Very clear seqgragating DUP.
DUP.I:4912001..4940000	5	I	4912001	4926001	4940000	28000	y	all alleles correct, copy number 1,2,3	y
DUP.I:5446001..5564000	11	I	5446001	5505001	5564000	118000	y	all alleles correct	y
DEL.II:58001..110000	11	II	58001	84001	110000	52000	y	all alleles correct	y
DUP.II:568001..698000	12	II	568001	633001	698000	130000	y	all alleles correct	y	y
DUP.II:1436001..1456000	10	II	1436001	1446001	1456000	20000	y	all alleles correct	y
DUP.II:1670001..1716000	2	II	1670001	1693001	1716000	46000	y	all alleles correct	y	y
DUP.II:2116001..2134000	1	II	2116001	2125001	2134000	18000	y	most alleles correct, apart from JB1170	y	y
DUP.II:2116001..2134000	5	II	2116001	2125001	2134000	18000	y	all alleles correct	y
DUP.II:2116001..2134000	10	II	2116001	2125001	2134000	18000	y	all alleles correct	y
DUP.II:2116001..2134000	15	II	2116001	2125001	2134000	18000	y	all alleles correct	y
DUP.II:3236001..3260000	2	II	3236001	3248001	3260000	24000	y	all alleles correct, overlaps	y
DUP.II:3240001..3260000	2	II	3240001	3250001	3260000	20000	y	all alleles correct, overlaps	y	y
DEL.II:3610190..3613878	17	II	3610190	3.61203e+06	3613878	3689	y	all alleles correct	y
DUP.III:212001..258000	2	III	212001	235001	258000	46000	y	all alleles correct, overlaps	y	y
DUP.III:212001..258000	6	III	212001	235001	258000	46000	y	all alleles correct, overlaps	y
DUP.III:212001..258000	17	III	212001	235001	258000	46000	y	all alleles correct, overlaps	y
DUP.III:224001..264000	2	III	224001	244001	264000	40000	y	all alleles correct, overlaps	y
DUP.III:224001..264000	6	III	224001	244001	264000	40000	y	all alleles correct, overlaps	y
DUP.III:224001..264000	17	III	224001	244001	264000	40000	y	all alleles correct, overlaps	y
DUP.III:234001..254000	6	III	234001	244001	254000	20000	y	all alleles correct, overlaps	y
DUP.III:234001..254000	12	III	234001	244001	254000	20000	y	all alleles correct, overlaps	y
DUP.III:234001..254000	17	III	234001	244001	254000	20000	y	all alleles correct, overlaps	y
DUP.III:236001..256000	1	III	236001	246001	256000	20000	y	all alleles correct	y		Copy number varies between clusters.
DUP.III:236001..256000	2	III	236001	246001	256000	20000	y	all alleles correct, overlaps	y		Copy number varies between clusters.
DUP.III:236001..256000	6	III	236001	246001	256000	20000	y	all alleles correct, overlaps, CN 1,5	y		Copy number varies between clusters.
DUP.III:236001..256000	17	III	236001	246001	256000	20000	y	all alleles correct, overlaps	y		Copy number varies between clusters.
DUP.III:214001..286000	2	III	214001	250001	286000	72000	y	all alleles correct, overlaps	y
DUP.III:214001..286000	17	III	214001	250001	286000	72000	y	all alleles correct, overlaps	y
DUP.III:222001..296000	17	III	222001	259001	296000	74000	y	all alleles correct, overlaps	y
DUP.III:220001..300000	17	III	220001	260001	300000	80000	y	all alleles correct, overlaps	y
DUP.III:246001..278000	11	III	246001	262001	278000	32000	y	all alleles correct	y		The top GWAS hit.
DUP.III:246001..278000	17	III	246001	262001	278000	32000	y	all alleles correct, overlaps	y		Part of larger DUP in this cluster.
DUP.III:274001..286000	5	III	274001	280001	286000	12000	y	all alleles correct, CN 4 and 5, overlaps	y
DUP.III:274001..286000	17	III	274001	280001	286000	12000	y	all alleles correct, overlaps	y		Part of larger DUP in this cluster.
DUP.III:275493..284754	17	III	275493	280124	284754	9262	y	all alleles correct, overlaps	y		Part of larger DUP in this cluster.
DUP.III:275493..284754	5	III	275493	280124	284754	9262	y	all alleles correct, CN 4 and 5, overlaps	y
DUP.III:278001..320000	11	III	278001	299001	320000	42000	y	all alleles correct	y
DUP.III:430001..488000	5	III	430001	459001	488000	58000	y	all alleles correct	y
DUP.III:1688001..1704000	1	III	1688001	1696001	1704000	16000	y	all alleles correct	y
DUP.III:1838001..1934000	2	III	1838001	1886001	1934000	96000	y	all alleles correct, overlaps	y	y
DUP.III:1840001..1934000	2	III	1840001	1887001	1934000	94000	y	all alleles correct, overlaps	y
DUP.III:1893747..1925804	2	III	1893747	1909776	1925804	32058	y	all alleles correct, overlaps	y
DUP.III:2018001..2040000	2	III	2018001	2029001	2040000	22000	y	all alleles correct, overlaps	y
DUP.III:2022001..2040000	2	III	2022001	2031001	2040000	18000	y	all alleles correct, overlaps	y
DUP.III:224001..264000	1	III	224001	244001	264000	40000	y	all alleles correct, overlaps	n		Perhaps merely stochastic read coverage.
DUP.III:234001..254000	1	III	234001	244001	254000	20000	y	all alleles correct, overlaps	n		Perhaps merely stochastic read coverage.
DUP.III:234001..254000	2	III	234001	244001	254000	20000	y	all alleles correct, overlaps	n
DUP.III:236001..256000	12	III	236001	246001	256000	20000	y	all alleles correct, overlaps	n		Interesting, in that copy number varies between clusters. Perhaps just stochastic coverage in this cluster.
DUP.III:275493..284754	11	III	275493	280124	284754	9262	y	all alleles correct	n
DUP.III:2148001..2164000	15	III	2148001	2156001	2164000	16000	y	all alleles correct	n		Perhaps merely stochastic read coverage.
DUP.I:5448001..5460000	11	I	5448001	5454001	5460000	12000	y	all alleles correct	?		Perhaps merely stochastic read coverage.
DUP.I:5452412..5459987	11	I	5452412	5456200	5459987	7576	y	all alleles correct	?		Perhaps merely stochastic read coverage.
DUP.III:2146001..2158000	15	III	2146001	2152001	2158000	12000	y	all alleles correct	?
DUP.I:48001..68000	3	I	48001	58001	68000	20000	n	many alleles close to threshold	y		Very clear seqgragating DUP.
DUP.I:5542001..5562000	9	I	5542001	5552001	5562000	20000	n	many alleles close to threshold, but all probably CN=2, overlaps	NA
DUP.I:5542001..5562000	11	I	5542001	5552001	5562000	20000	n	many alleles close to threshold, overlaps	NA
DUP.I:5542001..5562000	14	I	5542001	5552001	5562000	20000	n	many alleles close to threshold	NA
DUP.I:5542001..5562000	23	I	5542001	5552001	5562000	20000	n	many alleles close to threshold, overlaps	NA
DUP.I:5542001..5562000	24	I	5542001	5552001	5562000	20000	n	many alleles close to threshold, overlaps	NA
DUP.I:5544001..5562000	4	I	5544001	5553001	5562000	18000	n	many alleles close to threshold	NA
DUP.I:5544001..5562000	7	I	5544001	5553001	5562000	18000	n	many alleles close to threshold, but all probably CN=2, overlaps	NA
DUP.I:5544001..5562000	9	I	5544001	5553001	5562000	18000	n	many alleles close to threshold, but all probably CN=2, overlaps	NA
DUP.I:5544001..5562000	10	I	5544001	5553001	5562000	18000	n	many alleles close to threshold, overlaps	NA
DUP.I:5544001..5562000	11	I	5544001	5553001	5562000	18000	n	nested duplication?, overlaps	NA
DUP.I:5544001..5562000	14	I	5544001	5553001	5562000	18000	n	many alleles close to threshold	NA
DUP.I:5544001..5562000	16	I	5544001	5553001	5562000	18000	n	many alleles close to threshold, overlaps	NA
DUP.I:5544001..5562000	22	I	5544001	5553001	5562000	18000	n	many alleles close to threshold, overlaps	NA
DUP.I:5544001..5562000	23	I	5544001	5553001	5562000	18000	n	many alleles close to threshold, overlaps	NA
DUP.I:5544001..5562000	24	I	5544001	5553001	5562000	18000	n	many alleles close to threshold, overlaps	NA
DUP.I:5544001..5562000	25	I	5544001	5553001	5562000	18000	n	many alleles close to threshold, overlaps	NA
DUP.I:5546001..5562000	4	I	5546001	5554001	5562000	16000	n	many alleles close to threshold	NA
DUP.I:5546001..5562000	7	I	5546001	5554001	5562000	16000	n	many alleles close to threshold, but all probably CN=2, overlaps	NA
DUP.I:5546001..5562000	9	I	5546001	5554001	5562000	16000	n	many alleles close to threshold, but all probably CN=2, overlaps	NA
DUP.I:5546001..5562000	10	I	5546001	5554001	5562000	16000	n	many alleles close to threshold, overlaps	NA
DUP.I:5546001..5562000	11	I	5546001	5554001	5562000	16000	n	many alleles close to threshold	NA
DUP.I:5546001..5562000	13	I	5546001	5554001	5562000	16000	n	many alleles close to threshold	NA
DUP.I:5546001..5562000	14	I	5546001	5554001	5562000	16000	n	many alleles close to threshold	NA
DUP.I:5546001..5562000	16	I	5546001	5554001	5562000	16000	n	many alleles close to threshold, overlaps	NA
DUP.I:5546001..5562000	22	I	5546001	5554001	5562000	16000	n	many alleles close to threshold, overlaps	NA
DUP.I:5546001..5562000	23	I	5546001	5554001	5562000	16000	n	many alleles close to threshold, overlaps	NA
DUP.I:5546001..5562000	24	I	5546001	5554001	5562000	16000	n	many alleles close to threshold, overlaps	NA
DUP.I:5546001..5562000	25	I	5546001	5554001	5562000	16000	n	many alleles close to threshold, overlaps	NA
DUP.II:2116001..2134000	14	II	2116001	2125001	2134000	18000	n	many alleles close to threshold	NA
DUP.II:4474001..4492000	14	II	4474001	4483001	4492000	18000	n	many alleles close to threshold	NA
DUP.III:666001..682000	22	III	666001	674001	682000	16000	n	many alleles close to threshold	NA
DUP.III:1170001..1182000	3	III	1170001	1176001	1182000	12000	n	many alleles close to threshold	NA
DUP.MT:1..19382	4	MT	1	9692	19382	19382	n	doubtful, is entire mitochondrial region	NA
DUP.I:5448001..5460000	24	I	5448001	5454001	5460000	12000	n	many alleles close to threshold, overlaps	?		Perhaps merely stochastic read coverage.
DUP.I:5506001..5579132	19	I	5506001	5542567	5579132	73132	n	many alleles close to threshold, overlaps	?		Perhaps merely stochastic read coverage.
DUP.II:20001..56000	10	II	20001	38001	56000	36000	?	possibly, but alleles with intermediate CN	y
DUP.III:274001..286000	5	III	274001	280001	286000	12000	?	but some alleles close to the threshold (JB759), overlaps	y	y
DUP.II:1..56000	10	II	1	28001	56000	56000	?	possibly, but alleles with intermediate CN	NA
DUP.II:24001..44000	10	II	24001	34001	44000	20000	?	possibly, but many alleles with intermediate CN	NA
DUP.III:212001..258000	4	III	212001	235001	258000	46000	?	but some alleles close to the threshold (JB759), overlaps	NA
DUP.III:224001..264000	4	III	224001	244001	264000	40000	?	but some alleles close to the threshold (JB759), overlaps	NA
DUP.III:234001..254000	4	III	234001	244001	254000	20000	?	but some alleles close to the threshold (JB759), overlaps	NA
DUP.III:236001..256000	4	III	236001	246001	256000	20000	?	but some alleles close to the threshold (JB759), overlaps	NA
DUP.III:214001..286000	4	III	214001	250001	286000	72000	?	but some alleles close to the threshold (JB759), overlaps	NA
DUP.III:222001..296000	4	III	222001	259001	296000	74000	?	but some alleles close to the threshold (JB759), overlaps	NA
DUP.III:220001..300000	4	III	220001	260001	300000	80000	?	but some alleles close to the threshold (JB759), overlaps	NA
DUP.III:246001..278000	4	III	246001	262001	278000	32000	?	but some alleles close to the threshold (JB759), overlaps	NA
DUP.III:275493..284754	4	III	275493	280124	284754	9262	?	but some alleles close to the threshold (JB759), overlaps	NA
