# Supplementary material for: Transient structural variations have strong effects on quantitative traits and reproductive isolation in fission yeast
Source: Nat Commun. 2017 Jan 24;8:14061. doi: 10.1038/ncomms14061 (PMC5286201; doi:10.1038/ncomms14061)
Supplement: Supplementary Data 13 — Translocation PCR result summary [file ncomms14061-s13.xlsx]

## Sheet: 13
Supplementary Data 13. Translocation PCR result summary
Variants examined	15
Reference PCR: genotypes at least partially verified	8
Alternate PCR: genotypes at least partially verified	7
Variants at least partially verified in either of reference or alternate PCR	11
Variants at least partially verified in both of reference and alternate PCR	5
Key to result details
PCR validation	Y,N,P,ns (Yes,No,Partial, non-specific products)
PCR product for strain	Y,N,ns (Y produced product, N didn't produce product, ns non-specific, or no products)
BLAST validation	Y,N (see methods)
Variants with end coordinate in mitochondrial genome that are probably NUMTs.
TRA.II:3540530..1375
TRA.II:3540485..9378
TRA.II:105832..12374
							strains examined by PCR
Variant	PCR type	Primer Name	PCR conditions	PCR validation	BLAST validation	Notes	JB1183	JB1186	JB1191	JB952	JB22	JB1196	JB1184	JB911	JB1115	JB1190
TRA.I:3466518..1180655	ALT	50.ALT	54C x30 cycles	Y		ALL ALLELES AS EXPECTED.	N	N				N	N	N	N	Y
TRA.I:3466518..1180655	REF	49.REF	54C x30 cycles	P		7/8 allele calls correct, one strain JB1196, makes ref product but we predict alt.	Y	Y			Y	Y	Y	Y	Y	N
TRA.I:3796364..2040400	ALT	62.ALT	54C x30 cycles	N		No products at all.	N	N			N	N	N	N	N	N
TRA.I:3796364..2040400	REF	61.REF	54C x30 cycles	P		6/8 allele calls correct, but alt strain also makes a band (and another predicted to be ref doesn't).	Y	Y			Y	Y	N	Y	Y	Y
TRA.I:4103299..2806958	ALT	53.ALT	54C x30 cycles	ns	Y	Non-specific bands in all strains including reference.	ns	ns			ns	ns	ns	ns	ns	ns
TRA.I:4103299..2806958	REF	52.REF	54C x30 cycles	N		ref product in all strains	Y	Y			Y	Y	Y	Y	Y	Y
TRA.I:4642687..1445834	ALT	6.ALT	58C x26 cycles	Y		ALL ALLELES AS EXPECTED.	N	N	Y	N	N
TRA.I:4642687..1445834	ALT	6.ALT.2	58C x26 cycles	Y		ALL ALLELES AS EXPECTED.	N	N	Y	N	N
TRA.I:4642687..1445834	REF	5.REF	58C x26 cycles	Y		ALL ALLELES AS EXPECTED.	Y	Y	N	Y	Y
TRA.I:758296..3604570	ALT	4.ALT	58C x26 cycles	N		PCR done again.	N	N	N	N	N
TRA.I:758296..3604570	ALT	4.ALT.2	58C x26 cycles	N		PCR done again.	N	N	N	N	N
TRA.I:758296..3604570	REF	3.REF	58C x26 cycles	Y		ALL ALLELES AS EXPECTED.	Y	N	Y	Y	Y
TRA.I:758325..1900665	ALT	41.ALT	54C x30 cycles	Y	Y	6/8 allele calls correct, 2/8 incorrect.	Y	Y			N	N	N	Y	N	Y
TRA.I:758325..1900665	REF	40.REF	54C x30 cycles	P		6/8 allele calls correct	Y	N			Y	Y	Y	Y	Y	Y
TRA.II:105832..12374	ALT	56.ALT	54C x30 cycles	N		Possible NUMT. Failure to detect alt in 2/8 strains.	N	N			N	N	N	N	N	N
TRA.II:105832..12374	REF	55.REF	54C x30 cycles	N		Possible NUMT. alt strains not correctly predicted	Y	Y			Y	Y	Y	Y	Y	N
TRA.II:1801963..383750	ALT	35.ALT	54C x30 cycles	N		Incorrect allele calls in 6/8 strains.	Y	N			N	N	N	N	N	N
TRA.II:1801963..383750	REF	34.REF	54C x30 cycles	N		all strains appear to be reference	Y	Y			Y	Y	Y	Y	Y	Y
TRA.II:325111..822288	ALT	2.ALT	58C x26 cycles	N			N	N	N	N	N
TRA.II:325111..822288	ALT	2.ALT.2	58C x26 cycles	N			N	N	N	N	N
TRA.II:325111..822288	REF	1.REF	58C x26 cycles	Y		ALL ALLELES AS EXPECTED.	N	Y	Y	Y	Y
TRA.II:325164..376366	ALT	44.ALT	54C x30 cycles	Y	Y	ALL ALLELES AS EXPECTED.	Y	N			N	N	N	N	N	N
TRA.II:325164..376366	REF	43.REF	54C x30 cycles	Y		ALL ALLELES AS EXPECTED.	N	Y			Y	Y	Y	Y	Y	Y
TRA.II:3540485..9378	ALT	59.ALT	54C x30 cycles	ns		Possible NUMT. Non-specific bands.	ns	ns			ns	ns	ns	ns	ns	ns
TRA.II:3540485..9378	REF	58.REF	54C x30 cycles	N		Possible NUMT. Although 2 strains do not make ref product, it is not the strains we predict	Y	N			Y	Y	Y	Y	N	Y
TRA.II:3540530..1375	ALT	47.ALT	54C x30 cycles	P		Possible NUMT. 5/8 allele calls correct, and one alt product verified.	N	N			N	Y	N	Y	Y	N
TRA.II:3540530..1375	REF	46.REF	54C x30 cycles	N		Possible NUMT. All strains appear to be reference	Y	Y			Y	Y	Y	Y	Y	Y
TRA.II:771633..580759	ALT	65.ALT	54C x30 cycles	Y		ALL ALLELES AS EXPECTED.	N	N			N	N	Y	N	N	N
TRA.II:771633..580759	REF	64.REF	54C x30 cycles	N		all strains appear to be reference	Y	Y			Y	Y	Y	Y	Y	Y
TRA.II:771678..841434	ALT	38.ALT	54C x30 cycles	Y		ALL ALLELES AS EXPECTED.	N	N			N	N	Y	N	N	N
TRA.II:771678..841434	REF	37.REF	54C x30 cycles	Y		ALL ALLELES AS EXPECTED.	Y	Y			Y	Y	N	Y	Y	Y
TRA.II:841277..2201748	ALT	68.ALT	54C x30 cycles	ns			ns	ns			ns	ns	ns	ns	ns	ns
TRA.II:841277..2201748	REF	67.REF	54C x30 cycles	ns		Weak bands, also no alternative-predcited strain included in PCR.	Y	Y			Y	Y	Y	Y	Y	Y
