# Supplementary material for: Transient structural variations have strong effects on quantitative traits and reproductive isolation in fission yeast
Source: Nat Commun. 2017 Jan 24;8:14061. doi: 10.1038/ncomms14061 (PMC5286201; doi:10.1038/ncomms14061)
Supplement: Supplementary Data 14 — Inversion PCR result summary [file ncomms14061-s14.xlsx]

## Sheet: 14
Supplementary Data 14. Inversion PCR result summary
Variants examined	10
Reference PCR: genotypes at least partially verified	7
Alternate PCR: genotypes at least partially verified	6
Variants at least partially verified in either of reference or alternate PCR	9
Variants at least partially verified in both of reference and alternate PCR	3
Strains in bold font were verified by bot ALT and REF PCR.
Key to result details
PCR validation	Y,N,P,ns (Yes,No,Partial, non-specific products)
PCR product for strain	Y,N,ns (Y produced product, N didn't produce product, ns non-specific, or no products)
BLAST validation	Y,N (see methods)
							strains examined by PCR
Variant	PCR type	Primer Name	PCR conditions	PCR validation	BLAST validation	Notes	JB1183	JB1186	JB1191	JB952	JB899	JB916	JB1117	JB837	JB871	JB901	JB22
INV.I:2683631..4911514	ALT	10.ALT	58C x 27 cycles	P	Y		Y	Y	N	Y							N
INV.I:2683631..4911514	ALT	10.ALT.2	58C x 27 cycles	Y			Y	Y	Y	Y							N
INV.II:2322635..2442850	REF	11.REF	58C x 27 cycles	N		Ref primers for all strains, rather than just 1186.	Y	Y	Y	Y							Y
INV.II:2322635..2442850	ALT	12.ALT	58C x 27 cycles	ns		Primer makes a smear.	N	N	N	N							N
INV.II:2322635..2442850	ALT	12.ALT.2	58C x 27 cycles	ns		Primer makes a smear.	N	N	N	N							N
INV.I:162641..5157736	REF	13.REF	58C x 27 cycles	Y							Y	N	Y	Y	Y		Y
INV.I:162641..5157736	ALT	14.ALT	58C x 27 cycles	Y	Y	One alt. product as expected.					N	Y	N	N	N		N
INV.I:162641..5157736	ALT	15.ALT	58C x 27 cycles	ns	Y	No products.					N	N	N	N	N		N
INV.I:52959..5426576	REF	16.REF	58C x 27 cycles	P							Y	Y	N	N	N		Y
INV.I:52959..5426576	ALT	17.ALT	58C x 27 cycles	ns		No products.					N	N	N	N	N		N
INV.I:52959..5426576	ALT	18.ALT	58C x 27 cycles	ns		No products.					N	N	N	N	N		N
INV.II:106536..111697	REF	19.REF	58C x 27 cycles	N							Y	N	N	N	N		N
INV.II:106536..111697	REF	19.REF	58C x 27 cycles	Y		Test to verify reference product only.											Y
INV.II:106536..111697	ALT	20.ALT	58C x 27 cycles	N	Y						N	N	N	N	N		Y
INV.II:106536..111697	ALT	21.ALT	58C x 27 cycles	N	Y						N	N	N	N	N		N
INV.II:2012305..4231835	REF	22.REF	58C x 27 cycles	N		Test to verify reference product only.					N	N	N	N	N		N
INV.II:2012305..4231835	REF	22.REF	58C x 27 cycles	Y													Y
INV.II:2012305..4231835	ALT	23.ALT	58C x 27 cycles	N							N	N	N	N	N		N
INV.II:2012305..4231835	ALT	24.ALT	58C x 27 cycles	N							N	N	N	N	N		N
INV.III:1894506..2017091	REF	25.REF	58C x 27 cycles	Y							N	N	N	N	N		Y
INV.III:1894506..2017091	ALT	26.ALT	58C x 27 cycles	N		Need to re-do.					N	N	N	N	N		N
INV.III:1894506..2017091	ALT	27.ALT	58C x 27 cycles	N		Need to re-do.					N	N	N	N	N		N
INV.III:35859..2427790	REF	28.REF	58C x 27 cycles	P		band for JB22, unexpected band for JB899.					Y	N	N	N	N		Y
INV.III:35859..2427790	ALT	29.ALT	58C x 27 cycles	P		Difference in product size for JB899 and JB871					Y	N	N	N	Y		Y
INV.III:35859..2427790	ALT	30.ALT	58C x 27 cycles	N		Same band for both Ref and alt strains.					Y	N	N	N	Y		Y
INV.II:3084527..4188976	REF	31.REF	58C x 27 cycles	N	Y	Should be singleton in JB901, but do net see ref band for some strains.					Y	N	N	N	Y		Y
INV.II:3084527..4188976	ALT	32.ALT	58C x 27 cycles	Y	Y	Singleton in JB901					N	N	N	N	N		N
INV.II:3084527..4188976	ALT	33.ALT	58C x 27 cycles	Y	Y	Singleton in JB901					N	N	N	N	N		N
INV.II:105368..112729	REF	7.REF	58C x 27 cycles	N			Y	Y	N	Y							Y
INV.II:105368..112729	ALT	8.ALT	58C x 27 cycles	P		One alt. product.	N	Y	N	N							N
INV.II:105368..112729	ALT	8.ALT.2	58C x 27 cycles	N			N	N	N	N							N
INV.I:2683631..4911514	REF	9.REF	58C x 27 cycles	Y	Y		N	N	N	N							Y
