# Supplementary material for: Transient structural variations have strong effects on quantitative traits and reproductive isolation in fission yeast
Source: Nat Commun. 2017 Jan 24;8:14061. doi: 10.1038/ncomms14061 (PMC5286201; doi:10.1038/ncomms14061)
Supplement: Supplementary Data 15 — The 113 curated variants, with MAF and linkage information [file ncomms14061-s15.xlsx]

## Sheet: 15
Supplementary Data 15. The 113 curated variants, with MAF and linkage information
This data is also available as a VCF file on figshare
https://figshare.com/projects/fission_yeast_structural_variation/15798
ID	CHROM	POS	REF	ALT	SVMETHOD	SVLEN	END	CHR2	MAF	best.linked.r2	linked.snp	JB32.CN	JB1108.CN	JB1109.CN	JB1110.CN	JB1111.CN	JB1112.CN	JB1113.CN	JB1114.CN	JB1115.CN	JB1116.CN	JB1117.CN	JB1153.CN	JB1154.CN	JB1166.CN	JB1167.CN	JB1168.CN	JB1170.CN	JB1171.CN	JB1172.CN	JB1174.CN	JB1175.CN	JB1176.CN	JB1177.CN	JB1178.CN	JB1179.CN	JB1180.CN	JB1181.CN	JB1182.CN	JB1183.CN	JB1184.CN	JB1185.CN	JB1186.CN	JB1187.CN	JB1188.CN	JB1189.CN	JB1190.CN	JB1191.CN	JB1192.CN
DEL.I:48001..98000	I	48001	N	DEL	cn.MOPS	50000	98000	NA	0.39375	0.905265	SNP.I:52266	1	0.0003521	0.03951	1.03	0.9899	0.0003842	0.000359	1.138	0.08453	0.0003401	0.06689	0.05259	1	0.0003382	0.8883	1	0.9432	1	0.000338	1	1	0.0003624	0.0003769	0.05281	1	0.9682	1	0.9499	0.9675	0.9379	0.9459	1.012	0.9886	0.9101	1.06	0.9781	1.028	1.101
DEL.I:5428001..5440000	I	5428001	N	DEL	cn.MOPS	12000	5440000	NA	0.00625	1	SNP.I:4428391	1.002	1.161	1.047	1.18	1.028	1.055	1.104	1.083	1.092	0.9	1.057	0.9979	1.145	1.015	1.003	1.032	1.065	1.049	1.045	1.091	0.8998	1.146	0.9892	1.066	1.046	1.028	0.9966	1.083	0.9969	1.103	1.135	1.053	1.061	1.104	1.099	0.9112	1.14	1.007
DEL.I:5481999..5488369	I	5481999	N	DEL	EMBL.DELLYv0.5.9	6370	5488369	NA	0.0125	1	SNP.I:4495435	0.9813	1.15	1.044	1.027	0.9501	0.999	1.083	1.132	0.9573	0.8412	1.042	1.006	1.048	1.003	0.9588	1.027	1.027	1.063	0.97	1.092	0.8424	1.111	0.9484	1.058	1.009	0.9753	1.019	1.04	1.002	1.067	0.9457	1.075	0.9787	0.9611	0.979	0.9122	1.022	0.9852
DEL.I:5524001..5544000	I	5524001	N	DEL	cn.MOPS	20000	5544000	NA	0.1375	1	SNP.I:5524887	1.001	0.0003644	0.0003145	0.8071	0.87	0.0003497	0.0003372	0.8256	0.0003257	0.7316	0.8789	0.9291	0.9106	0.8435	0.7815	0.9115	0.8254	0.9467	0.9511	0.9178	0.7826	0.0003524	0.0003524	0.9142	0.8995	0.9139	0.8302	0.801	0.7999	0.8255	0.8176	0.9267	0.8522	0.7892	0.772	0.7678	0.7596	0.8898
DEL.I:5530001..5544000	I	5530001	N	DEL	cn.MOPS	14000	5544000	NA	0.15	1	SNP.I:5529748	1.017	0.0003245	0.0003163	0.8071	0.8731	0.0003192	0.0003154	0.8256	0.0003245	0.7225	0.9098	0.9249	0.9117	0.8599	0.787	0.9115	0.8372	0.9458	0.9419	0.9237	0.7826	0.0003192	0.0003199	0.9561	0.9186	0.9015	0.836	0.8461	0.8198	0.8275	0.8326	0.9267	0.8636	0.8074	0.7656	0.7608	0.7414	0.8834
DEL.I:5531927..5534736	I	5531927	N	DEL	EMBL.DELLYv0.5.9	2809	5534736	NA	0.15	1	SNP.I:5529748	1.014	0.0003087	0.0003085	0.617	0.76	0.0003058	0.0002932	0.5231	0.0003133	0.5041	0.7713	0.8121	0.7573	0.7217	0.6499	0.7997	0.656	0.6807	0.7802	0.6848	0.6086	0.0002932	0.0002932	0.8612	0.6893	0.7068	0.6327	0.5984	0.601	0.5488	0.5531	0.6792	0.7095	0.4637	0.5456	0.475	0.4903	0.6714
DEL.I:58001..98000	I	58001	N	DEL	cn.MOPS	40000	98000	NA	0.41875	0.973675	SNP.I:92879	1	0.0003472	0.06339	0.971	0.9775	0.0003724	0.0003558	1.056	0.08969	0.0003329	0.1144	0.09318	0.9961	0.0003323	0.8883	1.023	0.9474	1.012	0.0003306	1.011	0.9403	0.0003598	0.0003598	0.08257	0.9903	0.962	0.9987	0.9543	0.9752	0.9446	0.9392	1.04	0.9711	0.9138	1.006	0.8526	0.9895	1.045
DEL.I:70001..92000	I	70001	N	DEL	cn.MOPS	22000	92000	NA	0.425	1	SNP.I:63067	0.9955	0.0003308	0.006683	0.8754	0.9098	0.0003504	0.0003373	0.9921	0.005336	0.0003218	0.01456	0.00504	0.9179	0.0003211	0.8219	0.9893	0.9167	0.959	0.0003211	0.9477	0.8507	0.0003416	0.0003408	0.01659	0.9384	0.9263	0.9599	0.8443	0.8885	0.8655	0.86	0.9956	0.9131	0.8464	0.8926	0.762	0.915	0.995
DEL.II:130001..164000	II	130001	N	DEL	cn.MOPS	34000	164000	NA	0.0125	1	SNP.II:219795	1.014	1.007	1.046	1.09	1.041	0.9946	1.061	1.132	1.077	0.875	1.111	1.018	1.096	1.03	1.01	1.078	1.041	1.086	1.102	1.081	0.9341	1.091	1.095	1.075	1.093	1.003	1.041	1.128	1.053	1.075	1.037	1.109	1.05	1.054	1.042	0.9302	1.009	1.04
DEL.II:142001..156000	II	142001	N	DEL	cn.MOPS	14000	156000	NA	0.025	1	SNP.II:82614	1.036	1.082	1.113	1.138	1.066	1.072	1.118	1.175	1.131	0.9313	1.136	1.044	1.143	1.057	1.057	1.126	1.061	1.09	1.142	1.158	0.9368	1.17	1.128	1.122	1.122	1.037	1.074	1.177	1.085	1.171	1.078	1.121	1.113	1.093	1.083	0.9617	1.048	1.054
DEL.II:32659..36303	II	32659	N	DEL	EMBL.DELLYv0.5.9	3644	36303	II	0.375	1	SNP.II:30080	0.9245	0.0003057	0.0003057	0.0003183	0.9871	0.0003076	0.0003057	0.0003144	0.0003057	0.0003057	0.0003144	0.0003453	0.000322	0.0003057	0.0003057	1.078	0.9395	0.0003103	0.0003057	0.909	0.0003144	0.0003144	0.000322	0.000348	1.042	0.0003126	0.941	0.9985	0.9016	1.029	0.0003057	0.0003142	0.0003398	0.0003183	0.0003126	0.0004011	0.0003057	0.0003057
DEL.II:356220..359875	II	356220	N	DEL	EMBL.DELLYv0.5.9	3655	359875	II	0.3875	0.812666	SNP.II:355834	0.9721	0.8506	0.0003	0.0002944	0.9257	0.8849	0.9377	0.0003122	0.0002939	0.0002939	0.0002972	0.0002995	0.0003149	1.047	0.8864	1.033	0.9182	1.073	0.9994	1.062	0.0002972	0.8924	1.098	0.0002972	1.028	0.0002972	0.9059	0.9307	1.001	0.922	0.0002944	0.0002972	0.0002995	0.0003055	0.0003	0.0003282	0.0002995	0.0002944
DEL.II:3610190..3613878	II	3610190	N	DEL	EMBL.DELLYv0.5.9	3688	3613878	II	0.0125	0.496835	SNP.II:2861132	0.941	0.9012	0.9754	1.119	1.096	1.143	1.141	1.155	1.155	0.8699	1.111	1.062	1.048	1.068	0.9832	1.023	0.976	1.096	1.041	1.108	1.023	1.054	1.018	1.041	1.066	1.111	1.059	1.04	1.096	0.9515	1.067	1.035	1.031	0.9493	0.9725	0.9871	0.8923	1.069
DEL.II:4438001..4466000	II	4438001	N	DEL	cn.MOPS	28000	4466000	NA	0.025	0.745192	SNP.II:3443759	0.9829	0.8536	0.9062	0.9247	0.9488	0.9139	0.9404	0.9598	0.9564	0.8549	0.9481	0.9604	0.9996	0.8838	0.8366	0.9866	0.9141	0.9628	0.9353	0.9981	0.8983	0.9566	0.9336	0.9772	0.9965	0.9504	0.9767	0.9639	0.9391	0.9412	0.8966	1.004	0.9488	0.862	0.8855	0.7872	0.8938	0.9312
DEL.II:4476001..4492000	II	4476001	N	DEL	cn.MOPS	16000	4492000	NA	0.0875	0.336271	SNP.II:3518870	0.9806	1.033	1.059	1.001	1.052	1.007	1.079	1.043	1.058	0.8918	1.126	0.9935	1.111	1.519	0.8582	1.013	0.9962	0.9949	1.736	1.073	0.8908	1.117	1.083	1.02	1.095	1.006	0.9912	0.9532	1.027	1.04	0.9845	1.124	1.02	1.002	1.068	0.9143	1.008	1.015
DEL.II:4480001..4492000	II	4480001	N	DEL	cn.MOPS	12000	4492000	NA	0.0875	0.336271	SNP.II:3518870	0.9831	1.026	1.059	0.9874	1.058	0.9889	1.084	1.041	1.029	0.87	1.1	0.9809	1.082	1.888	0.8583	1.054	1.005	1.001	1.993	1.085	0.8731	1.099	1.067	1.022	1.099	0.9687	0.9945	0.9471	1.065	1.034	0.9453	1.11	0.9902	1.01	1.062	0.9128	1.001	1.019
DEL.II:4482001..4494000	II	4482001	N	DEL	cn.MOPS	12000	4494000	NA	0.0875	0.336271	SNP.II:3518870	0.9922	1.027	1.083	1	1.052	1	1.13	1.004	1.045	0.919	1.088	0.9991	1.066	1.942	0.87	1.048	1.001	1	2.068	1.04	0.8921	1.099	1.1	1	1.036	0.9671	1	1	1.069	1.034	0.9998	1.098	1	1.006	1.076	0.9198	1	1.008
DEL.II:58001..110000	II	58001	N	DEL	cn.MOPS	52000	110000	NA	0.03125	0.662338	SNP.II:148819	1	0.8442	0.9224	0.9109	1	0.8968	0.9073	1	0.9359	0.8103	0.9591	0.971	0.9505	0.9048	0.8938	1	0.9786	1	0.9904	1	1	0.9725	0.97	0.9575	1	0.9332	1	1	1	0.9632	0.941	1	1	1	1	0.9848	1	1
DEL.II:88950..120587	II	88950	N	DEL	EMBL.DELLYv0.5.9	31637	120587	II	0.10625	0.84481	SNP.II:87775	1	0.942	1	1	1	1	0.9744	0.7059	1	0.8961	1	1	1	1	0.9373	1	1	1	1	1	0.7211	0.9954	1	1	1	1	1	1	1	1	0.9723	1	1	1	0.6584	0.572	0.6085	0.7509
DEL.III:1407027..1409847	III	1407027	N	DEL	EMBL.DELLYv0.5.9	2820	1409847	III	0.025	0.745192	SNP.III:1344542	0.9961	0.8252	0.9604	0.9997	1.063	0.9998	0.8742	0.9304	0.9113	0.7912	0.9747	1.039	0.9338	0.9321	0.8856	0.9854	0.8838	1.107	1.011	1.014	1.053	0.9276	1.079	1.064	1.071	1.116	0.9915	0.8689	0.9036	0.8451	0.9232	1.067	0.9222	0.9537	0.9282	0.887	1.243	1.006
DEL.III:1688001..1702000	III	1688001	N	DEL	cn.MOPS	14000	1702000	NA	0.01875	0.66242	SNP.III:699586	1.023	1.232	1.139	1.274	1.111	1.084	1.17	1.127	1.091	0.9096	1.148	1.095	1.101	1.2	1.135	1.115	1.054	1.196	1.139	1.152	1.06	1.168	1.13	1.154	1.195	1.134	1.085	1.233	1.08	1.145	1.215	1.198	1.062	1.081	1.084	1.025	1.206	1.063
DEL.III:1692001..1706000	III	1692001	N	DEL	cn.MOPS	14000	1706000	NA	0.01875	0.66242	SNP.III:699586	1.006	1.167	1.109	1.231	1.123	1.072	1.114	1.096	1.1	0.9101	1.116	1.063	1.105	1.204	1.131	1.079	1.075	1.14	1.135	1.152	1.03	1.176	1.067	1.135	1.192	1.137	1.094	1.207	1.106	1.132	1.174	1.206	1.047	1.065	1.071	0.9736	1.151	1.083
DEL.III:40001..52000	III	40001	N	DEL	cn.MOPS	12000	52000	NA	0.01875	0.66242	SNP.III:50561	0.9649	1.066	1.09	1.233	1.107	1.091	1.11	1.093	1.093	0.896	1.126	1.003	1.168	1.204	1.129	1.053	0.9979	1.187	1.171	1.216	1.087	1.161	1.148	1.131	1.147	1.204	1.138	1.189	1.051	1.124	1.133	1.199	1.083	1.049	1.079	1.033	1.051	1.088
DUP.I:1216001..1300000	I	1216001	N	DUP	cn.MOPS	84000	1300000	NA	0.00625	1	SNP.I:677406	0.9794	1.096	1.102	1.145	1.095	1.053	1.103	1.116	1.098	0.8745	1.118	1	1.122	1.133	1.049	1.085	1.053	1.126	1.109	1.147	1.026	1.14	1.127	1.1	1.147	1.105	1.096	1.181	1.062	1.123	1.136	1.157	1.104	1.112	1.104	1	1.064	1.052
DUP.I:154355..172511	I	154355	N	DUP	EMBL.DELLYv0.5.9	18156	172511	NA	0.05625	0.883002	SNP.I:144428	.	.	.	.	.	.	.	.	.	.	.	.	.	.	.	.	.	.	.	.	.	.	.	.	.	.	.	.	.	.	.	.	.	.	.	.	.	.
DUP.I:156001..168000	I	156001	N	DUP	cn.MOPS	12000	168000	NA	0.05625	0.883002	SNP.I:144428	0.9951	1.101	1.157	1.107	1.144	1.112	1.174	1.181	1.181	0.9155	1.151	1.04	1.19	1.086	1.095	1.209	1.108	1.13	1.103	1.143	1.047	1.222	1.151	1.148	1.118	1.132	1.044	1.185	1.088	1.141	1.075	1.171	1.093	1.064	1.108	1.031	1.091	1.033
DUP.I:161607..164225	I	161607	N	DUP	EMBL.DELLYv0.5.9	2618	164225	NA	0.05625	0.883002	SNP.I:144428	0.9449	1.207	1.214	1.125	1.353	1.204	1.277	1.313	1.318	0.9395	1.212	1.108	1.234	1.03	1.134	1.238	1.139	1.171	1.108	1.158	1.073	1.266	1.321	1.157	1.113	1.198	1.097	1.262	1.114	1.264	1.225	1.209	1.122	0.9895	1.206	1.124	1.171	1.003
DUP.I:2754001..2800000	I	2754001	N	DUP	cn.MOPS	46000	2800000	NA	0.00625	0	NA	0.9912	1.168	1.122	1.178	1.084	1.047	1.129	1.148	1.112	0.8935	1.105	1.036	1.142	1.159	1.048	1.09	1.029	1.156	1.128	1.166	1.061	2.293	1.148	1.145	1.147	1.116	1.111	1.106	1.066	1.134	1.107	1.178	1.094	1.139	1.132	1	1.191	1.086
DUP.I:2920484..2923200	I	2920484	N	DUP	EMBL.DELLYv0.5.9	2716	2923200	NA	0.00625	1	SNP.I:1954248	1.011	1.014	1.047	1.125	0.958	0.9839	1.029	1.036	1.024	0.8548	1.071	0.9379	1.007	1.111	0.9331	1.08	0.961	1.081	1.149	1.133	1.078	1.102	1.044	1.086	1.066	4.943	1.044	1.038	0.994	1.078	0.9042	1.129	1.028	0.9536	0.8958	1.001	0.935	1.119
DUP.I:2922001..2962000	I	2922001	N	DUP	cn.MOPS	40000	2962000	NA	0.00625	1	SNP.I:1923692	1	1	1	1.036	1	1	1	1	1	0.8873	1	0.9717	1	1.01	1	1	1	1	1	1.046	1	1	1	1	1	1	1	1.023	1	1	1	1	1	1	1	1	1	1
DUP.I:2930001..2942000	I	2930001	N	DUP	cn.MOPS	12000	2942000	NA	0.00625	1	SNP.I:2655865	1	1	1	1	1	1	1	1	1	0.897	1	0.9586	1	1	1	1	1	1	1	1	0.9931	1	1	1	1	1	1	1	0.9866	1	1	1	1	1	1	0.9726	1	1
DUP.I:2950001..3190000	I	2950001	N	DUP	manual	240000	3190000	NA	0.00625	0.496689	SNP.I:2525436	1	1	1	1	1	1	1	1	1	1	1	1	1	1	1	1	1	1	1	1	1	1	1	1	1	1	1	1	1	1	1	1	1	1	1	1	1	1
DUP.I:3032001..3210000	I	3032001	N	DUP	cn.MOPS	178000	3210000	NA	0.05	0.789404	SNP.I:2032248	0.9687	1.112	1.091	1.174	1.073	1.055	1.125	1.134	1.103	0.8817	1.11	1.036	1.13	1.15	1.047	1.096	1.058	1.14	1.136	1.177	1.047	1.14	1.109	1.118	1.155	1.111	1.093	1.166	1.082	1.141	1.123	1.153	1.106	1.113	2.213	2.009	2.198	2.15
DUP.I:3034001..3058000	I	3034001	N	DUP	cn.MOPS	24000	3058000	NA	0.05625	0.807273	SNP.I:4009888	1.004	1.294	1.213	1.301	1.164	1.115	1.239	1.217	1.216	0.9439	1.201	1.093	1.199	1.196	1.11	1.136	1.119	1.219	1.194	1.247	1.103	1.242	1.155	1.174	1.249	1.161	1.143	1.308	1.127	1.177	1.198	1.197	1.188	1.261	2.375	2.128	2.401	2.243
DUP.I:3201737..3207081	I	3201737	N	DUP	EMBL.DELLYv0.5.9	5344	3207081	NA	0.11875	0.891837	SNP.I:3529018	0.9458	0.9809	1.064	1.05	1.068	1.021	1.097	1.151	0.9739	0.9012	1.058	1.013	1.128	1.081	0.9981	1.088	0.9946	1.049	1.089	1.168	1.057	1.114	1.076	1.203	1.104	1.086	1.013	1.005	1.07	1.084	0.9834	1.001	0.9893	0.9911	2.138	2.049	2.07	2.17
DUP.I:4184001..4242000	I	4184001	N	DUP	cn.MOPS	58000	4242000	NA	0.00625	1	SNP.I:3187367	0.9815	1.162	1.139	1.221	1.109	1.085	1.149	1.163	1.142	0.8669	1.137	1.036	1.152	1.175	1.099	1.119	1.056	1.162	1.184	1.183	1.081	1.179	1.142	1.154	1.173	1.142	1.089	1.212	1.114	1.147	1.173	1.184	1.087	1.112	1.124	1.058	1.193	1.101
DUP.I:48001..68000	I	48001	N	DUP	cn.MOPS	20000	68000	NA	0.05625	0.673846	SNP.I:114927	1	0.0003711	0.1777	1.969	1	0.01342	0.0003685	2.337	0.2164	0.0003646	0.2508	0.1918	1	0.0003646	0.9388	1	0.9508	1	0.0003642	1	2.257	0.0003748	0.005175	0.2006	1	0.9848	1	1	0.9917	1	1	1	1	0.9494	2.173	1.911	1.494	1.781
DUP.I:4912001..4940000	I	4912001	N	DUP	cn.MOPS	28000	4940000	NA	0.01875	0.362981	SNP.I:4019953	0.9899	1.037	1.043	1.094	1.052	0.9771	1.075	1.095	1.059	0.8354	1.039	0.992	1.085	1.099	1.009	1.094	1.011	1.102	1.077	1.111	1.037	1.151	1.059	1.11	1.096	1.039	1.062	1.142	1.029	1.071	1.091	1.125	1.073	1.071	1.092	0.9288	1.085	1.053
DUP.I:5050001..5560000	I	5050001	N	DUP	manual	510000	5560000	NA	0.00625	0.496835	SNP.I:5232508	1	1	1	1	1	1	1	1	1	1	1	1	1	1	1	1	1	1	1	1	1	1	1	1	1	1	1	1	1	1	1	1	1	1	1	1	1	1
DUP.I:5446001..5564000	I	5446001	N	DUP	cn.MOPS	118000	5564000	NA	0.00625	1	SNP.I:4625983	1.004	0.932	0.9324	1.045	1.022	0.9411	0.9569	1.049	0.9486	0.8619	1.043	1.024	1.06	1	0.9731	1	0.9418	1.049	1.039	1.002	0.9392	0.9724	0.9817	1.06	1	1.008	1	1.036	1	1.011	1	1.06	1.033	1.003	1.025	0.9279	1	1.005
DUP.I:5448001..5460000	I	5448001	N	DUP	cn.MOPS	12000	5460000	NA	0.0125	0.496835	SNP.I:4625983	1.021	1.108	1.056	1.146	1.124	1.067	1.059	1.069	1.175	0.8195	1.083	1.037	1.139	1.037	1.036	1.086	1.013	1.112	1.125	1.104	0.9378	1.121	1.065	1.064	1.08	1.051	1.011	1.144	1.025	1.098	1.074	1.091	1.047	1.002	1.157	0.9558	1.149	0.9586
DUP.I:5452412..5459987	I	5452412	N	DUP	EMBL.DELLYv0.5.9	7575	5459987	NA	0.01875	0.66242	SNP.I:4466178	1.01	1.112	1.138	1.208	1.164	1.04	1.094	1.063	1.215	0.8082	1.098	1.075	1.183	1.043	1.071	1.074	1.057	1.177	1.158	1.138	0.9444	1.157	1.079	1.1	1.108	1.06	1.1	1.2	1.027	1.175	1.094	1.126	1.05	1.009	1.204	0.9655	1.171	0.9794
DUP.I:5506001..5579132	I	5506001	N	DUP	cn.MOPS	73132	5579132	NA	0.0125	0.66242	SNP.I:4523075	1	0.6911	0.7693	1	1	0.8268	0.7769	1	0.7522	0.9283	1	1	1	1	0.994	0.9907	0.9214	1	1	0.9825	0.9897	0.8307	0.8707	1	0.9801	1	1	1	1	1	1	1	1	1	1	0.964	1	1
DUP.I:5542001..5562000	I	5542001	N	DUP	cn.MOPS	20000	5562000	NA	0.06875	0.269282	SNP.I:5267569	1	0.715	0.8878	1.297	1.314	0.8678	0.8098	1.408	0.9098	1.257	1.429	1.532	1.331	1.423	1.231	0.9309	0.8839	1.369	1.583	0.9554	1.413	0.884	0.8582	1.616	0.9318	1.537	1.41	1.275	1.262	1.219	1.127	1.347	1.248	1.148	1.425	1.214	1.306	1.64
DUP.I:5544001..5562000	I	5544001	N	DUP	cn.MOPS	18000	5562000	NA	0.13125	0	NA	1	0.8161	0.938	1.427	1.471	0.9197	0.8984	1.65	0.9881	1.384	1.633	1.69	1.558	1.586	1.376	0.9348	0.9144	1.52	1.775	0.9611	1.533	0.9209	0.9057	1.738	0.9414	1.65	1.582	1.418	1.416	1.354	1.314	1.555	1.414	1.316	1.578	1.321	1.432	1.702
DUP.I:5546001..5562000	I	5546001	N	DUP	cn.MOPS	16000	5562000	NA	0.15625	0	NA	1	0.827	1	1.515	1.538	0.9354	0.9026	1.756	1	1.428	1.688	1.744	1.579	1.634	1.398	0.967	0.9333	1.551	1.819	0.9717	1.572	0.9383	0.9222	1.794	0.9491	1.68	1.624	1.459	1.448	1.379	1.346	1.621	1.459	1.343	1.647	1.351	1.53	1.73
DUP.II:1117112..1121275	II	1117112	N	DUP	EMBL.DELLYv0.5.9	4163	1121275	II	0.01875	0.745192	SNP.II:2031097	1.024	0.8465	0.9429	2.165	0.8213	0.9116	0.9397	1.039	0.9385	0.8259	0.9073	0.9511	0.9364	1.064	0.918	0.9891	0.8164	1.013	1.066	1.053	0.96	1	0.9395	1.024	0.9128	1.031	0.9921	0.9462	0.8583	0.8096	0.8514	0.9549	0.9741	0.8895	0.9079	0.8275	1.058	1.01
DUP.II:1436001..1456000	II	1436001	N	DUP	cn.MOPS	20000	1456000	NA	0.00625	1	SNP.II:1976526	1.006	1.141	1.11	1.21	1.116	1.048	1.119	1.137	1.143	0.8899	1.074	0.9889	1.12	1.161	1.072	1.138	1.058	1.231	1.18	1.198	1.068	1.139	1.096	1.156	1.147	1.177	1.062	1.208	1.111	1.146	1.127	1.179	1.109	1.146	1.054	1.035	1.179	1.083
DUP.II:1..56000	II	1	N	DUP	cn.MOPS	56000	56000	NA	0.00625	1	SNP.II:547025	1	0.582	0.8709	0.8519	1	0.6961	0.7492	1	0.8467	0.7353	0.8758	0.9451	0.8194	0.7771	0.6881	1	1	0.76	0.8696	1	1	0.6834	0.76	0.8819	1	0.7938	1	1	1	1	0.6971	0.855	0.7653	0.6644	1	1	1	1
DUP.II:1670001..1716000	II	1670001	N	DUP	cn.MOPS	46000	1716000	NA	0.025	1	SNP.II:1220951	1.009	1.067	1.093	1.186	1.065	3.045	2.176	1.099	1.069	0.8555	1.108	1.013	1.079	1.145	1.068	1.097	1.012	1.148	1.111	1.182	1.034	3.381	3.187	1.093	1.12	1.111	1.085	1.162	1.067	1.109	1.129	1.121	1.058	1.073	1.092	0.9769	1.097	1.07
DUP.II:20001..56000	II	20001	N	DUP	cn.MOPS	36000	56000	NA	0.0125	0.496835	SNP.II:547025	0.9913	0.3275	0.5486	0.4992	1	0.5129	0.4781	1	0.5206	0.4935	0.6105	0.7338	0.5058	0.5153	0.4997	1	0.967	0.6403	0.6731	1	1	0.5283	0.5816	0.667	1	0.5946	0.9877	0.9998	0.9515	0.9845	0.4349	0.5612	0.544	0.4725	0.9807	0.8934	0.9999	1
DUP.II:2116001..2134000	II	2116001	N	DUP	cn.MOPS	18000	2134000	NA	0.075	0	NA	1	1	1	1.03	1	1	1	1	1	0.9697	1	1	1.011	1.324	1	1	1.765	1.046	1.074	1	1	1.044	1.028	1.142	1	1.074	1	1	1	1	1.003	1.034	1	1	1	1	1	1
DUP.II:24001..44000	II	24001	N	DUP	cn.MOPS	20000	44000	NA	0.0125	0.496835	SNP.II:547025	0.9993	0.7007	0.8464	0.8163	1	0.8113	0.8098	1	0.7787	0.7738	0.8816	0.955	0.8798	0.7771	0.7625	1	0.9606	0.8628	0.9245	1	1	0.7824	0.8137	0.9427	1	0.8361	1	1	0.9515	0.9997	0.759	0.8856	0.7998	0.7168	1	1	1	1.024
DUP.II:2422001..2436000	II	2422001	N	DUP	cn.MOPS	14000	2436000	NA	0.00625	1	SNP.II:1477293	0.9298	1.104	1.114	2.306	1.137	1.039	1.138	1.092	1.109	0.8848	1.147	1.017	1.109	1.139	1.036	1.088	1.095	1.144	1.148	1.132	0.999	1.186	1.138	1.124	1.119	1.101	1.078	1.195	1.091	1.145	1.106	1.111	1.1	1.064	1.131	0.9959	1.053	1.074
DUP.II:3236001..3260000	II	3236001	N	DUP	cn.MOPS	24000	3260000	NA	0.025	0.794839	SNP.II:2824897	0.979	1.128	1.095	1.143	1.068	2.945	2.152	1.113	1.137	0.8582	1.095	1.004	1.127	1.148	1.029	1.042	1.008	1.145	1.149	1.116	1.046	3.363	3.279	1.079	1.138	1.089	1.099	1.121	1.064	1.13	1.115	1.11	1.122	1.059	1.119	0.9856	1.077	1.035
DUP.II:3240001..3260000	II	3240001	N	DUP	cn.MOPS	20000	3260000	NA	0.025	0.794839	SNP.II:2824897	0.9908	1.159	1.119	1.158	1.091	3.115	2.278	1.137	1.158	0.8651	1.121	1.025	1.13	1.148	1.051	1.062	1.039	1.187	1.178	1.123	1.047	3.591	3.429	1.118	1.152	1.11	1.113	1.15	1.084	1.163	1.181	1.138	1.14	1.102	1.142	1.01	1.095	1.041
DUP.II:4430001..4490000	II	4430001	N	DUP	cn.MOPS	60000	4490000	NA	0.00625	1	SNP.II:3435767	0.9739	0.9486	0.9767	0.9827	0.996	0.9769	1.005	1.013	1.014	0.8731	1.035	0.9774	1.04	0.9743	0.8717	1.007	0.9533	0.9996	1.018	1.038	0.9189	1.026	0.99	1.006	1.021	0.996	0.9858	0.9875	0.9803	0.9981	0.9632	1.051	0.9998	0.9598	0.99	0.8579	0.9687	0.9871
DUP.II:4474001..4492000	II	4474001	N	DUP	cn.MOPS	18000	4492000	NA	0.01875	0.329114	SNP.II:3483973	0.9741	1.03	1.081	1.007	1.031	1.016	1.076	1.053	1.058	0.9052	1.126	1	1.099	1.456	0.8613	1.004	0.987	1	1.688	1.069	0.9154	1.117	1.101	1.024	1.085	1.006	1	0.984	1.01	1.038	1	1.126	1.009	1	1.062	0.923	1.012	1.024
DUP.II:4482001..4494000	II	4482001	N	DUP	cn.MOPS	12000	4494000	NA	0.0375	0.827922	SNP.II:3538540	0.9922	1.027	1.083	1	1.052	1	1.13	1.004	1.045	0.919	1.088	0.9991	1.066	1.942	0.87	1.048	1.001	1	2.068	1.04	0.8921	1.099	1.1	1	1.036	0.9671	1	1	1.069	1.034	0.9998	1.098	1	1.006	1.076	0.9198	1	1.008
DUP.II:568001..698000	II	568001	N	DUP	cn.MOPS	130000	698000	NA	0.00625	1	SNP.II:1561482	1	1.056	1.091	1.155	1.071	1.02	1.073	1.092	1.082	0.8589	1.098	1.024	1.09	1.101	1.036	1.106	1.035	1.126	1.102	1.139	1.025	1.135	1.079	1.126	1.13	1.081	1.076	1.162	1.071	1.097	1.105	1.113	1.073	1.078	1.047	0.9764	1.132	1.056
DUP.II:718001..862000	II	718001	N	DUP	cn.MOPS	144000	862000	NA	0.00625	1	SNP.II:71744	0.9899	1.114	1.101	1.204	1.098	1.053	1.102	1.13	1.105	0.8897	1.129	1.058	1.129	1.171	1.061	1.104	1.061	1.168	1.142	1.154	1.063	1.16	1.139	1.148	1.136	1.146	1.092	1.184	1.106	1.15	1.134	1.175	1.101	1.1	1.103	1.034	1.157	1.088
DUP.III:1170001..1182000	III	1170001	N	DUP	cn.MOPS	12000	1182000	NA	0.05	0.712824	SNP.III:1294136	0.9808	1.291	1.099	1.269	1.122	1.126	1.149	1.58	1.129	0.922	1.102	1.068	1.2	1.237	1.097	1.117	1.088	1.213	1.125	1.15	1.534	1.184	1.093	1.138	1.17	1.137	1.149	1.286	1.145	1.201	1.248	1.212	1.145	1.232	1.801	1.718	1.884	2.03
DUP.III:1174378..1180356	III	1174378	N	DUP	EMBL.DELLYv0.5.9	5978	1180356	III	0.0875	0.922211	SNP.III:1180434	1.013	0.9919	0.9493	1.091	1.045	0.9764	1.022	2.07	0.9561	0.8322	1.016	1.048	1.028	1.093	0.9659	1.071	0.9273	1.15	1.077	1.105	2.069	1.07	1.039	1.085	1.085	1.052	1.031	1.04	1.055	0.9468	1.058	1.088	1.046	0.996	2.823	2.862	3.184	2.983
DUP.III:1688001..1704000	III	1688001	N	DUP	cn.MOPS	16000	1704000	NA	0.00625	0	NA	1.013	1.186	1.106	1.229	1.109	1.062	1.128	1.092	1.087	0.9155	1.148	1.084	1.091	1.205	1.138	1.103	1.054	1.177	1.135	1.153	1.054	1.16	1.107	1.138	1.195	1.135	1.102	1.205	1.072	1.138	1.194	1.189	1.048	1.073	1.081	1.009	1.178	1.074
DUP.III:1838001..1934000	III	1838001	N	DUP	cn.MOPS	96000	1934000	NA	0.0125	0.276615	SNP.III:1290230	0.9973	1.143	1.113	1.214	1.104	1.056	1.134	1.318	1.156	0.8843	1.114	1.049	1.147	1.158	1.086	1.101	1.05	1.182	1.168	1.185	1.227	1.153	1.137	1.156	1.138	1.123	1.08	1.161	1.072	1.142	1.148	1.162	1.094	1.137	1.297	1.173	1.397	1.247
DUP.III:1840001..1934000	III	1840001	N	DUP	cn.MOPS	94000	1934000	NA	0.0125	0.276615	SNP.III:1290230	0.9982	1.138	1.111	1.211	1.099	1.055	1.133	1.318	1.155	0.8843	1.113	1.049	1.147	1.154	1.084	1.101	1.049	1.179	1.167	1.181	1.227	1.15	1.135	1.155	1.138	1.118	1.079	1.157	1.071	1.138	1.145	1.16	1.091	1.133	1.3	1.175	1.397	1.246
DUP.III:1893747..1925804	III	1893747	N	DUP	EMBL.DELLYv0.5.9	32057	1925804	III	0.08125	0.834719	SNP.III:1294136	0.9657	1.171	1.116	1.228	1.105	1.062	1.151	2.281	1.187	0.882	1.108	1.042	1.159	1.168	1.071	1.088	1.048	1.151	1.113	1.141	2.064	1.158	1.135	1.13	1.124	1.111	1.106	1.167	1.043	1.183	1.193	1.173	1.098	1.159	2.279	2.03	2.34	2.132
DUP.III:1960001..2008000	III	1960001	N	DUP	cn.MOPS	48000	2008000	NA	0.00625	1	SNP.III:1172910	1.016	1.127	1.096	1.193	1.086	1.043	1.087	1.091	1.085	0.8717	1.088	1.021	1.111	1.15	1.091	1.065	1.024	1.131	1.145	1.12	1.057	1.131	1.119	1.127	1.09	1.125	1.086	1.14	1.069	1.122	1.134	1.155	1.075	1.066	1.067	0.9792	1.137	1.079
DUP.III:2018001..2040000	III	2018001	N	DUP	cn.MOPS	22000	2040000	NA	0.025	0.493631	SNP.III:2160775	1.004	0.9793	1.042	1.09	1.077	2.028	1.02	1.077	1.009	0.8568	1.007	0.9826	1.028	1.126	1.006	1.063	1.026	1.095	1.076	1.06	0.9966	1.098	2.059	1.117	1.103	1.082	1.075	1.139	1.1	1.083	1.094	1.126	1.009	1.003	1.016	0.921	1.05	1.05
DUP.III:2022001..2040000	III	2022001	N	DUP	cn.MOPS	18000	2040000	NA	0.025	0.493631	SNP.III:2160775	1.012	1.018	1.085	1.093	1.047	2.081	1.04	1.09	1.055	0.8789	1.017	1.006	1.04	1.144	1.032	1.07	1.026	1.125	1.08	1.123	1.022	1.135	2.163	1.16	1.091	1.103	1.072	1.115	1.081	1.052	1.107	1.149	1.039	1.015	1.035	0.9342	1.071	1.092
DUP.III:2066001..2088000	III	2066001	N	DUP	cn.MOPS	22000	2088000	NA	0.00625	1	SNP.III:1153795	1.048	1.113	1.092	1.174	1.108	1.064	1.064	1.126	1.094	0.8359	1.097	1.039	1.096	1.156	0.9865	1.065	1.002	1.069	1.174	1.131	1.004	1.119	1.099	1.15	1.105	1.135	1.108	1.162	1.036	1.079	1.04	1.098	1.037	1.108	1.106	0.8968	1.132	1.052
DUP.III:212001..258000	III	212001	N	DUP	cn.MOPS	46000	258000	NA	0.04375	0.276615	SNP.III:96320	1.027	2.506	1.061	1.182	1.086	1.015	1.058	1.057	1.026	0.8953	1.05	6.619	1.099	1.139	1.106	1.066	1.036	1.149	1.073	1.184	1.036	1.099	1.065	1.113	1.126	1.09	1.078	1.129	1.07	1.11	1.156	1.171	1.079	1.083	1.054	0.9402	1.171	1.042
DUP.III:214001..286000	III	214001	N	DUP	cn.MOPS	72000	286000	NA	0.0375	0.324841	SNP.III:96320	1.024	1.843	1.083	1.197	1.096	1.028	1.091	1.085	1.051	0.8826	1.064	1.476	1.104	1.141	1.115	1.07	1.046	1.156	1.112	1.183	1.051	1.12	1.067	1.117	1.142	1.102	1.086	1.139	1.075	1.131	1.141	1.157	1.094	1.088	1.059	0.9684	1.193	1.065
DUP.III:2146001..2158000	III	2146001	N	DUP	cn.MOPS	12000	2158000	NA	0.01875	0.66242	SNP.III:2063016	0.994	1.038	1.098	1.196	1.085	1.116	1.06	1.107	1.11	0.9043	1.122	1.082	1.16	1.206	1.074	1.108	1.029	1.226	1.145	1.078	1.065	1.135	1.144	1.164	1.187	1.177	1.171	1.205	1.089	1.151	1.128	1.2	1.094	1.124	1.133	1.04	1.085	1.089
DUP.III:2148001..2164000	III	2148001	N	DUP	cn.MOPS	16000	2164000	NA	0.0125	0.496835	SNP.III:1172910	0.9855	1.098	1.132	1.214	1.133	1.132	1.101	1.115	1.15	0.9043	1.141	1.063	1.156	1.18	1.079	1.119	1.091	1.226	1.151	1.157	1.062	1.172	1.175	1.166	1.206	1.189	1.155	1.215	1.08	1.144	1.181	1.197	1.097	1.124	1.124	1.013	1.089	1.11
DUP.III:220001..300000	III	220001	N	DUP	cn.MOPS	80000	300000	NA	0.03125	0.392357	SNP.III:96320	1.021	1.558	1.111	1.215	1.094	1.041	1.09	1.097	1.067	0.8908	1.069	1.182	1.114	1.149	1.103	1.079	1.048	1.166	1.125	1.183	1.061	1.14	1.071	1.13	1.153	1.102	1.083	1.147	1.066	1.139	1.146	1.155	1.096	1.085	1.062	0.982	1.196	1.064
DUP.III:222001..296000	III	222001	N	DUP	cn.MOPS	74000	296000	NA	0.03125	0.392357	SNP.III:96320	1.023	1.624	1.126	1.23	1.115	1.047	1.108	1.113	1.082	0.912	1.078	1.218	1.122	1.151	1.107	1.086	1.066	1.169	1.125	1.184	1.061	1.153	1.086	1.133	1.158	1.124	1.097	1.17	1.074	1.155	1.152	1.159	1.106	1.101	1.074	0.9876	1.214	1.07
DUP.III:224001..264000	III	224001	N	DUP	cn.MOPS	40000	264000	NA	0.05	0.240446	SNP.III:96320	1.031	3.085	1.127	1.227	1.118	1.033	1.075	1.08	1.068	0.9174	1.069	6.603	1.109	1.139	1.099	1.075	1.069	1.143	1.104	1.181	1.051	1.125	1.08	1.131	1.145	1.123	1.084	1.147	1.081	1.136	1.156	1.15	1.092	1.109	1.047	0.9629	1.175	1.069
DUP.III:234001..254000	III	234001	N	DUP	cn.MOPS	20000	254000	NA	0.06875	0.297614	SNP.III:256851	1.036	3.375	1.133	1.203	1.14	1.056	1.093	1.121	1.094	0.903	1.07	7.125	1.155	1.16	1.107	1.093	1.1	1.153	1.134	1.157	1.078	1.171	1.11	1.112	1.165	1.148	1.077	1.143	1.079	1.124	1.162	1.188	1.132	1.14	1.081	0.9671	1.205	1.056
DUP.III:236001..256000	III	236001	N	DUP	cn.MOPS	20000	256000	NA	0.06875	0.297614	SNP.III:256851	1.029	3.264	1.104	1.209	1.132	1.049	1.061	1.091	1.046	0.8787	1.054	7.115	1.108	1.116	1.119	1.082	1.11	1.156	1.073	1.166	1.046	1.148	1.1	1.107	1.143	1.135	1.062	1.155	1.063	1.143	1.151	1.181	1.103	1.106	1.057	0.9426	1.177	1.054
DUP.III:246001..278000	III	246001	N	DUP	cn.MOPS	32000	278000	NA	0.04375	0.276615	SNP.III:96320	1.018	1.726	1.129	1.235	1.129	1.049	1.141	1.13	1.048	0.885	1.087	1.191	1.109	1.173	1.153	1.091	1.1	1.171	1.126	1.203	1.066	1.147	1.113	1.145	1.206	1.14	1.123	1.17	1.088	1.171	1.132	1.189	1.08	1.13	1.078	0.9945	1.268	1.081
DUP.III:274001..286000	III	274001	N	DUP	cn.MOPS	12000	286000	NA	0.04375	0.276615	SNP.III:96320	1.038	1.088	1.066	1.17	1.035	1.002	1.045	1.088	1.038	0.848	1.049	0.9258	1.11	1.093	1.046	1.068	1.016	1.114	1.134	1.125	1.009	1.113	0.9882	1.049	1.121	1.061	1.031	1.169	1.046	1.118	1.09	1.091	1.087	1.112	1.035	0.9091	1.238	1.068
DUP.III:275493..284754	III	275493	N	DUP	EMBL.DELLYv0.5.9	9261	284754	III	0.05	0.276438	SNP.III:41125	1.042	1.187	1.192	1.228	1.083	1.036	1.081	1.154	1.107	0.9152	1.106	0.9819	1.179	1.177	1.13	1.106	1.052	1.159	1.223	1.172	1.04	1.195	1.059	1.109	1.145	1.136	1.091	1.232	1.07	1.178	1.178	1.105	1.114	1.182	1.059	0.9711	1.29	1.082
DUP.III:278001..320000	III	278001	N	DUP	cn.MOPS	42000	320000	NA	0.00625	0.329114	SNP.III:341603	0.9998	1.045	1.022	1.169	1.033	1.017	1.043	1.07	1.045	0.8394	1.042	0.9585	1.089	1.116	1.027	1.062	0.9699	1.117	1.13	1.102	1.035	1.113	1.053	1.102	1.101	1.061	1.022	1.091	1.012	1.1	1.08	1.112	1.033	1.022	1.032	0.9386	1.177	1.013
DUP.III:430001..488000	III	430001	N	DUP	cn.MOPS	58000	488000	NA	0.00625	0	NA	0.9912	1.108	1.094	1.183	1.076	1.045	1.102	1.105	1.13	0.8666	1.093	1.012	1.112	1.169	1.064	1.103	1.053	1.172	1.16	1.15	1.069	1.15	1.103	1.122	1.142	1.108	1.096	1.178	1.053	1.151	1.122	1.16	1.085	1.123	1.076	0.9957	1.142	1.067
DUP.III:666001..682000	III	666001	N	DUP	cn.MOPS	16000	682000	NA	0.00625	1	SNP.III:536362	1.009	0.9818	1.07	1.211	1.091	1.08	1.106	1.139	1.108	0.9072	1.128	1.053	1.14	1.211	1.047	1.126	1.032	1.139	1.161	1.118	1.027	1.138	1.073	1.126	1.154	1.181	1.14	1.117	1.084	1.097	1.141	1.179	1.088	1.067	1.044	0.9931	1.182	1.138
DUP.MT:1..19382	MT	1	N	DUP	EMBL.DELLYv0.5.9	19381	19382	MT	0.00625	0	NA	0.8369	0.7945	0.8652	0.4237	1.196	1.517	1.191	0.6813	0.9624	0.7049	0.7771	1.215	0.869	0.6405	0.3238	0.8814	1.069	0.5499	0.7857	0.3741	0.368	0.7873	0.8457	0.5664	0.5535	0.548	0.8333	0.5537	0.7965	0.6956	0.363	0.4936	0.9122	0.8885	0.7407	0.531	0.6485	0.7518
INV.AB325691:6644..6784	AB325691	6644	N	INV	EMBL.DELLYv0.5.9	140	6784	AB325691	0.29375	0.506425	SNP.MTR:5253	NA	NA	NA	NA	NA	NA	NA	NA	NA	NA	NA	NA	NA	NA	NA	NA	NA	NA	NA	NA	NA	NA	NA	NA	NA	NA	NA	NA	NA	NA	NA	NA	NA	NA	NA	NA	NA	NA
INV.I:162641..5157736	I	162641	N	INV	EMBL.DELLYv0.5.9	4995095	5157736	NA	0.025	1	SNP.I:82639	NA	NA	NA	NA	NA	NA	NA	NA	NA	NA	NA	NA	NA	NA	NA	NA	NA	NA	NA	NA	NA	NA	NA	NA	NA	NA	NA	NA	NA	NA	NA	NA	NA	NA	NA	NA	NA	NA
INV.I:2683631..4911514	I	2683631	N	INV	EMBL.DELLYv0.5.9	2227883	4911514	NA	0.48125	0.391776	SNP.I:3635125	NA	NA	NA	NA	NA	NA	NA	NA	NA	NA	NA	NA	NA	NA	NA	NA	NA	NA	NA	NA	NA	NA	NA	NA	NA	NA	NA	NA	NA	NA	NA	NA	NA	NA	NA	NA	NA	NA
INV.I:52959..5426576	I	52959	N	INV	EMBL.DELLYv0.5.9	5373617	5426576	NA	0.125	1	SNP.I:66564	NA	NA	NA	NA	NA	NA	NA	NA	NA	NA	NA	NA	NA	NA	NA	NA	NA	NA	NA	NA	NA	NA	NA	NA	NA	NA	NA	NA	NA	NA	NA	NA	NA	NA	NA	NA	NA	NA
INV.II:105368..112729	II	105368	N	INV	EMBL.DELLYv0.5.9	7361	112729	II	0.18125	1	SNP.II:112766	NA	NA	NA	NA	NA	NA	NA	NA	NA	NA	NA	NA	NA	NA	NA	NA	NA	NA	NA	NA	NA	NA	NA	NA	NA	NA	NA	NA	NA	NA	NA	NA	NA	NA	NA	NA	NA	NA
INV.II:106536..111697	II	106536	N	INV	EMBL.DELLYv0.5.9	5161	111697	II	0.13125	0.494444	SNP.II:359464	NA	NA	NA	NA	NA	NA	NA	NA	NA	NA	NA	NA	NA	NA	NA	NA	NA	NA	NA	NA	NA	NA	NA	NA	NA	NA	NA	NA	NA	NA	NA	NA	NA	NA	NA	NA	NA	NA
INV.II:2012305..4231835	II	2012305	N	INV	EMBL.DELLYv0.5.9	2219530	4231835	II	0.44375	0.535575	SNP.II:1686491	NA	NA	NA	NA	NA	NA	NA	NA	NA	NA	NA	NA	NA	NA	NA	NA	NA	NA	NA	NA	NA	NA	NA	NA	NA	NA	NA	NA	NA	NA	NA	NA	NA	NA	NA	NA	NA	NA
INV.II:2322635..2442850	II	2322635	N	INV	EMBL.DELLYv0.5.9	120215	2442850	II	0.3125	0.829707	SNP.II:2599978	NA	NA	NA	NA	NA	NA	NA	NA	NA	NA	NA	NA	NA	NA	NA	NA	NA	NA	NA	NA	NA	NA	NA	NA	NA	NA	NA	NA	NA	NA	NA	NA	NA	NA	NA	NA	NA	NA
INV.II:3084527..4188976	II	3084527	N	INV	EMBL.DELLYv0.5.9	1104449	4188976	II	0.00625	1	SNP.II:2738516	NA	NA	NA	NA	NA	NA	NA	NA	NA	NA	NA	NA	NA	NA	NA	NA	NA	NA	NA	NA	NA	NA	NA	NA	NA	NA	NA	NA	NA	NA	NA	NA	NA	NA	NA	NA	NA	NA
INV.III:1894506..2017091	III	1894506	N	INV	EMBL.DELLYv0.5.9	122585	2017091	III	0.21875	1	SNP.III:1435026	NA	NA	NA	NA	NA	NA	NA	NA	NA	NA	NA	NA	NA	NA	NA	NA	NA	NA	NA	NA	NA	NA	NA	NA	NA	NA	NA	NA	NA	NA	NA	NA	NA	NA	NA	NA	NA	NA
INV.III:35859..2427790	III	35859	N	INV	EMBL.DELLYv0.5.9	2391931	2427790	III	0.2125	0.927526	SNP.III:505721	NA	NA	NA	NA	NA	NA	NA	NA	NA	NA	NA	NA	NA	NA	NA	NA	NA	NA	NA	NA	NA	NA	NA	NA	NA	NA	NA	NA	NA	NA	NA	NA	NA	NA	NA	NA	NA	NA
TRA.I:3466518..1180655	I	3466518	N	TRA	EMBL.DELLYv0.5.9	0	1180655	II	0.00625	0	NA	NA	NA	NA	NA	NA	NA	NA	NA	NA	NA	NA	NA	NA	NA	NA	NA	NA	NA	NA	NA	NA	NA	NA	NA	NA	NA	NA	NA	NA	NA	NA	NA	NA	NA	NA	NA	NA	NA
TRA.I:3796364..2040400	I	3796364	N	TRA	EMBL.DELLYv0.5.9	0	2040400	III	0.00625	0.245223	SNP.I:2798493	NA	NA	NA	NA	NA	NA	NA	NA	NA	NA	NA	NA	NA	NA	NA	NA	NA	NA	NA	NA	NA	NA	NA	NA	NA	NA	NA	NA	NA	NA	NA	NA	NA	NA	NA	NA	NA	NA
TRA.I:4103299..2806958	I	4103299	N	TRA	EMBL.DELLYv0.5.9	0	2806958	II	0.1125	0.582207	SNP.I:4009888	NA	NA	NA	NA	NA	NA	NA	NA	NA	NA	NA	NA	NA	NA	NA	NA	NA	NA	NA	NA	NA	NA	NA	NA	NA	NA	NA	NA	NA	NA	NA	NA	NA	NA	NA	NA	NA	NA
TRA.I:4642687..1445834	I	4642687	N	TRA	EMBL.DELLYv0.5.9	0	1445834	II	0.0125	0.392357	SNP.I:4323728	NA	NA	NA	NA	NA	NA	NA	NA	NA	NA	NA	NA	NA	NA	NA	NA	NA	NA	NA	NA	NA	NA	NA	NA	NA	NA	NA	NA	NA	NA	NA	NA	NA	NA	NA	NA	NA	NA
TRA.I:758296..3604570	I	758296	N	TRA	EMBL.DELLYv0.5.9	0	3604570	II	0.00625	0	NA	NA	NA	NA	NA	NA	NA	NA	NA	NA	NA	NA	NA	NA	NA	NA	NA	NA	NA	NA	NA	NA	NA	NA	NA	NA	NA	NA	NA	NA	NA	NA	NA	NA	NA	NA	NA	NA	NA
TRA.I:758325..1900665	I	758325	N	TRA	EMBL.DELLYv0.5.9	0	1900665	II	0.48125	0.322888	SNP.I:666080	NA	NA	NA	NA	NA	NA	NA	NA	NA	NA	NA	NA	NA	NA	NA	NA	NA	NA	NA	NA	NA	NA	NA	NA	NA	NA	NA	NA	NA	NA	NA	NA	NA	NA	NA	NA	NA	NA
TRA.II:105832..12374	II	105832	N	TRA	EMBL.DELLYv0.5.9	0	12374	MT	0.08125	0.90176	SNP.II:113036	NA	NA	NA	NA	NA	NA	NA	NA	NA	NA	NA	NA	NA	NA	NA	NA	NA	NA	NA	NA	NA	NA	NA	NA	NA	NA	NA	NA	NA	NA	NA	NA	NA	NA	NA	NA	NA	NA
TRA.II:1801963..383750	II	1801963	N	TRA	EMBL.DELLYv0.5.9	0	383750	III	0.23125	0.929345	SNP.II:1810543	NA	NA	NA	NA	NA	NA	NA	NA	NA	NA	NA	NA	NA	NA	NA	NA	NA	NA	NA	NA	NA	NA	NA	NA	NA	NA	NA	NA	NA	NA	NA	NA	NA	NA	NA	NA	NA	NA
TRA.II:325111..822288	II	325111	N	TRA	EMBL.DELLYv0.5.9	0	822288	III	0.00625	0	NA	NA	NA	NA	NA	NA	NA	NA	NA	NA	NA	NA	NA	NA	NA	NA	NA	NA	NA	NA	NA	NA	NA	NA	NA	NA	NA	NA	NA	NA	NA	NA	NA	NA	NA	NA	NA	NA	NA
TRA.II:325164..376366	II	325164	N	TRA	EMBL.DELLYv0.5.9	0	376366	III	0.00625	0	NA	NA	NA	NA	NA	NA	NA	NA	NA	NA	NA	NA	NA	NA	NA	NA	NA	NA	NA	NA	NA	NA	NA	NA	NA	NA	NA	NA	NA	NA	NA	NA	NA	NA	NA	NA	NA	NA	NA
TRA.II:3540485..9378	II	3540485	N	TRA	EMBL.DELLYv0.5.9	0	9378	MT	0.00625	0.496815	SNP.II:2546037	NA	NA	NA	NA	NA	NA	NA	NA	NA	NA	NA	NA	NA	NA	NA	NA	NA	NA	NA	NA	NA	NA	NA	NA	NA	NA	NA	NA	NA	NA	NA	NA	NA	NA	NA	NA	NA	NA
TRA.II:3540530..1375	II	3540530	N	TRA	EMBL.DELLYv0.5.9	0	1375	MT	0.3375	0.25948	SNP.II:3327099	NA	NA	NA	NA	NA	NA	NA	NA	NA	NA	NA	NA	NA	NA	NA	NA	NA	NA	NA	NA	NA	NA	NA	NA	NA	NA	NA	NA	NA	NA	NA	NA	NA	NA	NA	NA	NA	NA
TRA.II:771633..580759	II	771633	N	TRA	EMBL.DELLYv0.5.9	0	580759	III	0.00625	1	SNP.II:658446	NA	NA	NA	NA	NA	NA	NA	NA	NA	NA	NA	NA	NA	NA	NA	NA	NA	NA	NA	NA	NA	NA	NA	NA	NA	NA	NA	NA	NA	NA	NA	NA	NA	NA	NA	NA	NA	NA
TRA.II:771678..841434	II	771678	N	TRA	EMBL.DELLYv0.5.9	0	841434	III	0.00625	1	SNP.II:658446	NA	NA	NA	NA	NA	NA	NA	NA	NA	NA	NA	NA	NA	NA	NA	NA	NA	NA	NA	NA	NA	NA	NA	NA	NA	NA	NA	NA	NA	NA	NA	NA	NA	NA	NA	NA	NA	NA
TRA.II:841277..2201748	II	841277	N	TRA	EMBL.DELLYv0.5.9	0	2201748	III	0.0125	0.496815	SNP.II:167004	NA	NA	NA	NA	NA	NA	NA	NA	NA	NA	NA	NA	NA	NA	NA	NA	NA	NA	NA	NA	NA	NA	NA	NA	NA	NA	NA	NA	NA	NA	NA	NA	NA	NA	NA	NA	NA	NA
[truncated: 282 more columns]
